# Supplementary material for: Sediment Core DNA‐Metabarcoding and Chitinous Remain Identification: Integrating Complementary Methods to Characterise Chironomidae Biodiversity in Lake Sediment Archives
Source: Mol Ecol Resour. 2024 Oct 21;25(1):e14035. doi: 10.1111/1755-0998.14035 (PMC11646301; doi:10.1111/1755-0998.14035)
Supplement: Supplementary file 2 — Data S2. [file MEN-25-e14035-s001.xlsx]

## Sheet: Table_S2
Table S1: Raw chitinous remains identifications and counts
core	core_depth	Ablabesmyia	Brillia	Chironomini undifferentiated	Chironomus anthracinus-type	Cladopelma lateralis-type	Cladotanytarsus mancus-type	Corynoneura edwardsi-type	Corynoneura type A	Cricotopus bicinctus-type	Cricotopus cylindraceus-type	Cricotopus intersectus-type	Cricotopus sylvetsris-type like	Cricotopus triannulatus	Cryptochironomus	Cryptotendipes	Demicryptochironomus	Dicrotendipes nervosus-type	Endochironomus albipennis-type	Endochironomus impar-type	Endochironomus tendens-type	Eukiefferiella claripennis-type	Gymnometriocnemus/Bryophaenocladius	Heterotrissocladius grimshawi-type	Heterotrissocladius marcidus-type	Labrundinia	Limnophyes - Paralimnophyes	Micropsectra contracta-type	Micropsectra insignilobus-type	Micropsectra pallidula-type	Micropsectra radialis-type	Microtendipes pedellus-type	Orthocladiinae undifferentiated	Orthocladius trigonolabis-type like	Orthocladius type I like	Orthocladius type S like	Parachironomus varus-type	Paracladius	Paracladopelma	Parakiefferiella bathophila-type	Paratanytarsus undifferentiated	Paratendipes albimanus-type	Paratendipes nudisquama-type	Pentaneurini	Phaenopsectra flavipes-type	Polypedilum nubeculosum-type	Polypedilum nubifer-type	Polypedilum sordens-type	Polypedilum type A
SS1	top	3	1	0	15	0	15	2	0	2	1	5	0	0	3	0	0	1	0	0	0	0	1	2	0	0	0	1	1	0	0	8	5	0	1	1	1	0	0	0	6	2	0	0	2	16	1	1	0
SS1	middle	1	0	0	21	0	10	1	0	1	0	5	1	1	5	0	0	1	1	1	0	0	0	1	1	0	2	0	2	1	2	7	8	0	0	0	0	0	0	1	6	4	1	0	0	18	6	6	0
SS1	bottom	5	0	0	18	1	6	0	0	0	1	1	0	0	0	1	0	0	0	0	0	0	0	1	2	0	0	0	6	2	2	11	2	0	0	0	0	1	0	0	7	4	0	3	0	2	0	0	1
SS3	top	0	0	0	3	0	6	0	0	1	0	2	0	0	0	0	0	2	0	0	0	0	0	0	0	0	3	1	2	0	1	3	3	0	0	0	1	0	0	1	5	0	0	0	0	2	1	0	0
SS3	middle	3	1	0	6	0	11	2	1	2	0	11	0	0	0	0	0	3	5	0	0	0	0	0	0	0	4	0	2	0	0	5	16	1	0	1	2	0	1	0	7	3	0	1	0	6	3	6	0
SS3	bottom	4	1	1	5	0	3	0	0	4	0	3	0	0	0	0	0	2	0	0	2	2	0	2	1	0	2	0	5	1	0	4	5	1	0	2	0	0	2	2	1	1	0	0	0	2	1	0	0
SS4	top	0	0	0	0	0	0	1	0	0	0	0	0	0	0	0	0	1	0	0	0	0	0	0	0	0	2	0	15	0	10	0	1	0	0	0	0	0	0	0	1	0	0	0	1	0	0	0	0
SS4	middle	0	0	0	0	0	0	0	0	0	0	2	0	0	1	0	0	0	0	0	0	0	0	1	0	0	1	1	12	0	31	0	0	0	0	0	0	0	0	0	1	0	0	0	1	0	0	0	0
SS4	bottom	0	0	0	0	0	0	0	0	0	0	1	0	0	1	0	1	0	0	0	0	0	0	7	2	1	0	2	16	0	72	0	1	0	0	0	0	0	4	0	0	0	0	0	0	0	0	0	0
[truncated: 35 more columns]

## Sheet: Table_S4
Table S3: Pairwise distances in % between the 139 bp long chironomid CO1 sequences
	ARCHR010-11|Limnophyes_brachytomus|COI-5P	ARCHR152-16|Eukiefferiella_claripennis|COI-5P	CNQUF411-14|Chaetocladius_dentiforceps|COI-5P|KR602296	ARCHR091-11|Heterotrissocladius_grimshawi|COI-5P	ATNA197-09|Heterotrissocladius_marcidus|COI-5P|HM421311	ASDMT011-11|Tanytarsus_mendax|COI-5P|MG140300	CNKJQ322-14|Polypedilum_convictum|COI-5P|KR274124	BSCHI091-11|Microchironomus_tener|COI-5P|KC250811	LEFIJ3748-16|Cryptotendipes_usmaensis|COI-5P|MZ633151	CNMIC1422-14|Gymnometriocnemus_brumalis|COI-5P|KR294255	BATFP020-11|Guttipelopia_guttipennis|COI-5P|MZ623982	ATNA006-09|Corynoneura_lobata|COI-5P	DRYAS18715-15|Cricotopus_bicinctus|COI-5P	AEDNA486-12|Cricotopus_intersectus|COI-5P|KC502212	AGMPC281-18|Microtendipes_pedellus|COI-5P	BATFP115-11|Dicrotendipes_nervosus|COI-5P|MZ625978	AMTPD292-15|Cricotopus_sylvestris|COI-5P	BSCHI202-17|Corynoneura_edwardsi|COI-5P	BARSK001-16|Orthocladius_rivulorum|COI-5P	BATFP079-11|Phaenopsectra_flavipes|COI-5P|MZ623439	BATFP177-11|Rheocricotopus_chalybeatus|COI-5P|MZ627107	BSCHI556-17|Procladius_choreus|COI-5P	ACHAR2466-18|Synorthocladius_semivirens|COI-5P|MN675997	CHRFI285-10|Mesocricotopus_thienemanni|COI-5P|JF870896	CHIFI232-16|Stenochironomus_fascipennis|COI-5P|MZ657887	BATFP189-11|Nanocladius_rectinervis|COI-5P|MZ627340	ATNA478-10|Prodiamesa_olivacea|COI-5P|HQ551464	BSCHI340-17|Pseudochironomus_prasinatus|COI-5P	CNMIC501-14|Lauterborniella_agrayloides|COI-5P|KR278621	LEFIJ3734-16|Dicrotendipes_notatus|COI-5P|MZ633984	BSCHI323-17|Polypedilum_sordens|COI-5P	CHIFI258-16|Zavreliella_marmorata|COI-5P|MZ658621	BSCHI133-17|Einfeldia_pagana|COI-5P	ATNA534-10|Psectrocladius_calcaratus|COI-5P|HQ551515	BCHAR2093-18|Hydrobaenus_conformis|COI-5P|MN670618	CHRFI429-11|Paracladius_alpicola|COI-5P	CHIFI434-16|Psectrocladius_psilopterus|COI-5P|MZ657651	ARCHR138-16|Psectrocladius_barbimanus|COI-5P	BSCHI776-17|Procladius_flavifrons|COI-5P	ATNA330-09|Ablabesmyia_monilis|COI-5P|HM421433	ATNA550-10|Ablabesmyia_longistyla|COI-5P|HQ551530	LEFIJ3789-16|Labrundinia_longipalpis|COI-5P|MZ658837	BCHAR2031-18|Oliveridia_tricornis|COI-5P|MN680044	BSCHI039-11|Glyptotendipes_barbipes|COI-5P|KC250806	BATFP125-11|Parachironomus_varus|COI-5P|MZ627542	CHRFI567-11|Stictochironomus_rosenschoeldi|COI-5P|JN265080	ARCHR073-11|Corynoneura_arctica|COI-5P	FILOU252-19|Zalutschia_zalutschicola|COI-5P|MZ608648	BATFP231-11|Endochironomus_albipennis|COI-5P|MZ626929
ARCHR010-11|Limnophyes_brachytomus|COI-5P		89	86	84.6	83.8	82.4	89.7	87.5	86	88.2	86.8	86.8	83.8	80.9	84.6	87.5	80.1	86	89	88.2	86	85.3	84.6	86.8	85.3	86.8	84.6	86	86.8	83.8	86	84.6	86	86.8	85.3	82.4	83.8	80.9	85.3	86	88.2	83.8	85.3	86.8	85.3	86	82.4	80.9	84.6
ARCHR152-16|Eukiefferiella_claripennis|COI-5P	89		89.7	85.3	89	84.6	88.2	89	83.1	88.2	86.8	85.3	81.6	84.6	83.8	84.6	80.9	86.8	88.2	86	84.6	89	84.6	87.5	83.1	83.8	85.3	86.8	86	82.4	87.5	83.1	83.8	86.8	87.5	83.1	85.3	80.9	83.1	84.6	86	83.1	85.3	83.1	80.1	82.4	84.6	83.1	83.8
CNQUF411-14|Chaetocladius_dentiforceps|COI-5P|KR602296	86	89.7		80.1	82.4	77.9	80.1	83.8	83.8	81.6	83.8	84.6	81.6	84.6	83.8	86	81.6	83.1	84.6	81.6	83.8	85.3	81.6	87.5	82.4	83.8	84.6	84.6	83.8	83.8	86.8	79.4	83.1	87.5	83.8	80.1	83.1	83.8	82.4	83.8	85.3	83.8	82.4	81.6	81.6	79.4	84.6	83.1	85.3
ARCHR091-11|Heterotrissocladius_grimshawi|COI-5P	84.6	85.3	80.1		89.7	89.7	89	84.6	82.4	82.4	85.3	83.1	81.6	82.4	80.9	85.3	80.9	85.3	86.8	86.8	85.3	82.4	80.9	82.4	83.8	83.1	86	87.5	86	84.6	88.2	86.8	84.6	83.8	84.6	83.8	82.4	80.1	81.6	83.1	83.8	83.8	86	83.8	80.1	82.4	82.4	80.9	83.1
ATNA197-09|Heterotrissocladius_marcidus|COI-5P|HM421311	83.8	89	82.4	89.7		89	89.7	87.5	83.8	86.8	86	85.3	81.6	83.8	81.6	82.4	83.8	84.6	84.6	84.6	82.4	84.6	80.9	84.6	85.3	83.1	87.5	83.8	86.8	85.3	87.5	85.3	83.8	83.8	85.3	86.8	87.5	80.9	83.1	81.6	83.1	83.1	85.3	83.8	81.6	81.6	82.4	83.8	84.6
ASDMT011-11|Tanytarsus_mendax|COI-5P|MG140300	82.4	84.6	77.9	89.7	89		91.2	85.3	80.1	84.6	86.8	80.1	80.9	82.4	83.1	83.1	79.4	81.6	83.8	84.6	80.9	83.1	77.2	83.1	81.6	81.6	86	86	88.2	83.1	86	87.5	82.4	80.1	82.4	83.8	85.3	79.4	79.4	80.1	80.9	79.4	81.6	82.4	80.1	82.4	77.9	79.4	85.3
CNKJQ322-14|Polypedilum_convictum|COI-5P|KR274124	89.7	88.2	80.1	89	89.7	91.2		90.4	85.3	90.4	89.7	84.6	86	86	86.8	86.8	84.6	85.3	87.5	90.4	85.3	86.8	82.4	84.6	86	86.8	86	89	89	84.6	87.5	88.2	89.7	86	86	84.6	84.6	80.9	86	83.8	85.3	84.6	88.2	88.2	86	87.5	80.9	83.1	86.8
BSCHI091-11|Microchironomus_tener|COI-5P|KC250811	87.5	89	83.8	84.6	87.5	85.3	90.4		90.4	88.2	89	86.8	84.6	87.5	85.3	88.2	85.3	83.8	84.6	87.5	82.4	88.2	80.9	85.3	84.6	86.8	84.6	85.3	86.8	86.8	85.3	86.8	86	81.6	85.3	83.1	81.6	80.9	86.8	87.5	86.8	83.1	86	85.3	88.2	83.8	84.6	83.8	84.6
LEFIJ3748-16|Cryptotendipes_usmaensis|COI-5P|MZ633151	86	83.1	83.8	82.4	83.8	80.1	85.3	90.4		85.3	84.6	89	85.3	89	83.8	88.2	83.1	82.4	81.6	85.3	78.7	80.1	79.4	83.1	78.7	84.6	83.8	80.9	83.1	83.1	83.1	83.8	83.8	79.4	83.1	80.9	81.6	79.4	84.6	83.8	84.6	81.6	85.3	86.8	85.3	80.9	82.4	81.6	80.1
CNMIC1422-14|Gymnometriocnemus_brumalis|COI-5P|KR294255	88.2	88.2	81.6	82.4	86.8	84.6	90.4	88.2	85.3		88.2	82.4	87.5	89	83.8	86	82.4	89	87.5	89	84.6	86	82.4	82.4	82.4	85.3	81.6	81.6	84.6	81.6	83.8	86	83.8	83.8	83.8	82.4	85.3	81.6	86.8	88.2	88.2	86.8	84.6	84.6	83.8	82.4	83.1	81.6	81.6
BATFP020-11|Guttipelopia_guttipennis|COI-5P|MZ623982	86.8	86.8	83.8	85.3	86	86.8	89.7	89	84.6	88.2		83.1	80.1	86.8	83.8	89.7	80.9	80.1	82.4	86.8	82.4	85.3	79.4	83.8	80.1	79.4	84.6	86	86.8	83.8	87.5	86.8	86	84.6	81.6	77.2	83.1	79.4	83.1	86.8	89	86.8	85.3	84.6	83.1	81.6	80.9	80.1	83.1
ATNA006-09|Corynoneura_lobata|COI-5P	86.8	85.3	84.6	83.1	85.3	80.1	84.6	86.8	89	82.4	83.1		79.4	83.1	80.9	87.5	82.4	82.4	84.6	86.8	77.9	79.4	79.4	83.1	81.6	83.1	85.3	83.1	82.4	83.1	82.4	82.4	84.6	82.4	86	81.6	82.4	77.2	83.8	78.7	84.6	78.7	84.6	88.2	85.3	83.8	83.1	82.4	81.6
DRYAS18715-15|Cricotopus_bicinctus|COI-5P	83.8	81.6	81.6	81.6	81.6	80.9	86	84.6	85.3	87.5	80.1	79.4		89	86	84.6	86	87.5	83.8	83.8	89	87.5	86.8	85.3	86.8	87.5	80.9	80.1	80.1	84.6	82.4	80.9	85.3	82.4	85.3	84.6	83.1	86	84.6	87.5	83.8	83.8	84.6	81.6	84.6	80.1	83.1	81.6	82.4
AEDNA486-12|Cricotopus_intersectus|COI-5P|KC502212	80.9	84.6	84.6	82.4	83.8	82.4	86	87.5	89	89	86.8	83.1	89		89.7	89	88.2	85.3	82.4	86	84.6	85.3	85.3	82.4	85.3	84.6	82.4	82.4	84.6	81.6	85.3	83.8	85.3	83.1	83.1	82.4	82.4	83.1	83.8	85.3	86	86	87.5	83.8	83.1	80.1	83.8	83.1	83.1
AGMPC281-18|Microtendipes_pedellus|COI-5P	84.6	83.8	83.8	80.9	81.6	83.1	86.8	85.3	83.8	83.8	83.8	80.9	86	89.7		89.7	85.3	85.3	83.8	87.5	85.3	86	83.8	82.4	86.8	80.9	82.4	83.8	86.8	82.4	86.8	80.9	86	81.6	83.1	83.1	82.4	82.4	82.4	82.4	82.4	79.4	80.9	83.1	82.4	85.3	80.9	83.8	89
BATFP115-11|Dicrotendipes_nervosus|COI-5P|MZ625978	87.5	84.6	86	85.3	82.4	83.1	86.8	88.2	88.2	86	89.7	87.5	84.6	89	89.7		83.1	83.1	83.8	88.2	83.1	82.4	81.6	83.1	83.8	80.9	81.6	85.3	86	84.6	86	83.8	88.2	83.1	83.1	80.9	80.9	80.1	83.1	84.6	89.7	84.6	83.8	87.5	88.2	86	82.4	80.9	86.8
AMTPD292-15|Cricotopus_sylvestris|COI-5P	80.1	80.9	81.6	80.9	83.8	79.4	84.6	85.3	83.1	82.4	80.9	82.4	86	88.2	85.3	83.1		83.8	86.8	84.6	85.3	88.2	86.8	83.1	88.2	84.6	81.6	82.4	82.4	83.1	83.8	80.9	86.8	86.8	84.6	85.3	80.1	86	85.3	81.6	80.1	81.6	81.6	79.4	82.4	79.4	86	84.6	83.8
BSCHI202-17|Corynoneura_edwardsi|COI-5P	86	86.8	83.1	85.3	84.6	81.6	85.3	83.8	82.4	89	80.1	82.4	87.5	85.3	85.3	83.1	83.8		91.2	89	90.4	87.5	85.3	85.3	86	86.8	83.8	85.3	84.6	83.1	85.3	79.4	83.1	84.6	87.5	87.5	86	84.6	87.5	86.8	84.6	85.3	82.4	80.9	80.1	80.1	86.8	85.3	80.1
BARSK001-16|Orthocladius_rivulorum|COI-5P	89	88.2	84.6	86.8	84.6	83.8	87.5	84.6	81.6	87.5	82.4	84.6	83.8	82.4	83.8	83.8	86.8	91.2		91.9	89	90.4	86.8	88.2	87.5	86.8	85.3	89	84.6	83.8	86	82.4	83.8	85.3	86.8	85.3	83.1	84.6	88.2	85.3	83.8	84.6	82.4	81.6	81.6	83.8	86.8	83.8	83.8
BATFP079-11|Phaenopsectra_flavipes|COI-5P|MZ623439	88.2	86	81.6	86.8	84.6	84.6	90.4	87.5	85.3	89	86.8	86.8	83.8	86	87.5	88.2	84.6	89	91.9		85.3	86	83.1	85.3	86.8	85.3	86.8	87.5	89.7	83.8	86.8	86	87.5	84.6	84.6	83.1	80.9	83.1	89	85.3	86	85.3	83.8	86.8	84.6	87.5	83.1	83.8	85.3
BATFP177-11|Rheocricotopus_chalybeatus|COI-5P|MZ627107	86	84.6	83.8	85.3	82.4	80.9	85.3	82.4	78.7	84.6	82.4	77.9	89	84.6	85.3	83.1	85.3	90.4	89	85.3		91.9	91.2	88.2	89.7	89.7	80.9	86.8	84.6	86.8	89	77.9	86	86.8	85.3	86	83.1	88.2	87.5	89	81.6	85.3	84.6	77.9	82.4	80.9	88.2	83.1	83.8
BSCHI556-17|Procladius_choreus|COI-5P	85.3	89	85.3	82.4	84.6	83.1	86.8	88.2	80.1	86	85.3	79.4	87.5	85.3	86	82.4	88.2	87.5	90.4	86	91.9		90.4	90.4	88.2	86	83.1	85.3	85.3	86.8	87.5	80.1	86	86.8	86	83.8	82.4	87.5	88.2	88.2	82.4	83.8	83.1	78.7	81.6	79.4	88.2	84.6	83.8
ACHAR2466-18|Synorthocladius_semivirens|COI-5P|MN675997	84.6	84.6	81.6	80.9	80.9	77.2	82.4	80.9	79.4	82.4	79.4	79.4	86.8	85.3	83.8	81.6	86.8	85.3	86.8	83.1	91.2	90.4		87.5	89	85.3	80.1	80.9	80.1	84.6	83.8	77.9	85.3	84.6	83.8	86.8	78.7	82.4	84.6	82.4	80.9	83.1	83.1	80.1	80.1	79.4	86.8	80.1	80.1
CHRFI285-10|Mesocricotopus_thienemanni|COI-5P|JF870896	86.8	87.5	87.5	82.4	84.6	83.1	84.6	85.3	83.1	82.4	83.8	83.1	85.3	82.4	82.4	83.1	83.1	85.3	88.2	85.3	88.2	90.4	87.5		86	86	88.2	86	84.6	85.3	86	80.1	83.8	86.8	86.8	84.6	84.6	87.5	83.8	86.8	84.6	83.1	81.6	78.7	81.6	80.9	83.1	81.6	84.6
CHIFI232-16|Stenochironomus_fascipennis|COI-5P|MZ657887	85.3	83.1	82.4	83.8	85.3	81.6	86	84.6	78.7	82.4	80.1	81.6	86.8	85.3	86.8	83.8	88.2	86	87.5	86.8	89.7	88.2	89	86		86.8	83.1	83.8	83.8	87.5	84.6	79.4	84.6	83.1	82.4	84.6	77.9	85.3	84.6	82.4	79.4	83.1	80.9	80.1	84.6	83.8	84.6	83.1	86.8
BATFP189-11|Nanocladius_rectinervis|COI-5P|MZ627340	86.8	83.8	83.8	83.1	83.1	81.6	86.8	86.8	84.6	85.3	79.4	83.1	87.5	84.6	80.9	80.9	84.6	86.8	86.8	85.3	89.7	86	85.3	86	86.8		83.1	84.6	83.8	84.6	83.1	78.7	82.4	86.8	87.5	86.8	83.1	87.5	88.2	86.8	83.1	84.6	86	80.9	85.3	80.9	86	85.3	83.8
ATNA478-10|Prodiamesa_olivacea|COI-5P|HQ551464	84.6	85.3	84.6	86	87.5	86	86	84.6	83.8	81.6	84.6	85.3	80.9	82.4	82.4	81.6	81.6	83.8	85.3	86.8	80.9	83.1	80.1	88.2	83.1	83.1		89	89	81.6	85.3	87.5	83.8	84.6	87.5	83.1	84.6	82.4	81.6	84.6	84.6	80.9	83.8	86	82.4	80.9	80.9	80.9	83.1
BSCHI340-17|Pseudochironomus_prasinatus|COI-5P	86	86.8	84.6	87.5	83.8	86	89	85.3	80.9	81.6	86	83.1	80.1	82.4	83.8	85.3	82.4	85.3	89	87.5	86.8	85.3	80.9	86	83.8	84.6	89		89	80.9	86.8	83.1	86.8	83.1	86	83.1	84.6	82.4	83.8	84.6	84.6	80.9	84.6	82.4	83.1	83.1	82.4	81.6	85.3
CNMIC501-14|Lauterborniella_agrayloides|COI-5P|KR278621	86.8	86	83.8	86	86.8	88.2	89	86.8	83.1	84.6	86.8	82.4	80.1	84.6	86.8	86	82.4	84.6	84.6	89.7	84.6	85.3	80.1	84.6	83.8	83.8	89	89		83.1	89.7	89	87.5	86	86.8	83.8	85.3	82.4	83.1	83.1	83.1	80.1	85.3	84.6	83.1	84.6	80.9	81.6	85.3
LEFIJ3734-16|Dicrotendipes_notatus|COI-5P|MZ633984	83.8	82.4	83.8	84.6	85.3	83.1	84.6	86.8	83.1	81.6	83.8	83.1	84.6	81.6	82.4	84.6	83.1	83.1	83.8	83.8	86.8	86.8	84.6	85.3	87.5	84.6	81.6	80.9	83.1		90.4	83.1	86.8	83.8	82.4	85.3	80.1	82.4	84.6	81.6	79.4	80.1	82.4	81.6	84.6	81.6	84.6	80.1	85.3
BSCHI323-17|Polypedilum_sordens|COI-5P	86	87.5	86.8	88.2	87.5	86	87.5	85.3	83.1	83.8	87.5	82.4	82.4	85.3	86.8	86	83.8	85.3	86	86.8	89	87.5	83.8	86	84.6	83.1	85.3	86.8	89.7	90.4		85.3	88.2	88.2	86	85.3	87.5	84.6	84.6	82.4	80.9	79.4	86.8	82.4	83.1	82.4	84.6	81.6	86.8
CHIFI258-16|Zavreliella_marmorata|COI-5P|MZ658621	84.6	83.1	79.4	86.8	85.3	87.5	88.2	86.8	83.8	86	86.8	82.4	80.9	83.8	80.9	83.8	80.9	79.4	82.4	86	77.9	80.1	77.9	80.1	79.4	78.7	87.5	83.1	89	83.1	85.3		86	82.4	80.9	79.4	80.1	77.2	81.6	80.1	81.6	80.1	83.1	86	81.6	80.9	77.2	74.3	83.1
BSCHI133-17|Einfeldia_pagana|COI-5P	86	83.8	83.1	84.6	83.8	82.4	89.7	86	83.8	83.8	86	84.6	85.3	85.3	86	88.2	86.8	83.1	83.8	87.5	86	86	85.3	83.8	84.6	82.4	83.8	86.8	87.5	86.8	88.2	86		86	84.6	83.1	80.9	81.6	83.8	80.9	83.1	81.6	85.3	88.2	85.3	86	82.4	81.6	87.5
ATNA534-10|Psectrocladius_calcaratus|COI-5P|HQ551515	86.8	86.8	87.5	83.8	83.8	80.1	86	81.6	79.4	83.8	84.6	82.4	82.4	83.1	81.6	83.1	86.8	84.6	85.3	84.6	86.8	86.8	84.6	86.8	83.1	86.8	84.6	83.1	86	83.8	88.2	82.4	86		89	84.6	83.8	88.2	85.3	84.6	86	83.1	85.3	83.8	80.1	79.4	82.4	83.1	83.1
BCHAR2093-18|Hydrobaenus_conformis|COI-5P|MN670618	85.3	87.5	83.8	84.6	85.3	82.4	86	85.3	83.1	83.8	81.6	86	85.3	83.1	83.1	83.1	84.6	87.5	86.8	84.6	85.3	86	83.8	86.8	82.4	87.5	87.5	86	86.8	82.4	86	80.9	84.6	89		90.4	89	84.6	84.6	86	84.6	79.4	85.3	83.8	81.6	83.1	83.1	83.1	82.4
CHRFI429-11|Paracladius_alpicola|COI-5P	82.4	83.1	80.1	83.8	86.8	83.8	84.6	83.1	80.9	82.4	77.2	81.6	84.6	82.4	83.1	80.9	85.3	87.5	85.3	83.1	86	83.8	86.8	84.6	84.6	86.8	83.1	83.1	83.8	85.3	85.3	79.4	83.1	84.6	90.4		89	81.6	84.6	80.1	81.6	80.1	80.1	82.4	81.6	82.4	81.6	82.4	80.9
CHIFI434-16|Psectrocladius_psilopterus|COI-5P|MZ657651	83.8	85.3	83.1	82.4	87.5	85.3	84.6	81.6	81.6	85.3	83.1	82.4	83.1	82.4	82.4	80.9	80.1	86	83.1	80.9	83.1	82.4	78.7	84.6	77.9	83.1	84.6	84.6	85.3	80.1	87.5	80.1	80.9	83.8	89	89		83.8	80.1	84.6	85.3	80.9	86	80.9	80.1	80.9	80.9	80.1	81.6
ARCHR138-16|Psectrocladius_barbimanus|COI-5P	80.9	80.9	83.8	80.1	80.9	79.4	80.9	80.9	79.4	81.6	79.4	77.2	86	83.1	82.4	80.1	86	84.6	84.6	83.1	88.2	87.5	82.4	87.5	85.3	87.5	82.4	82.4	82.4	82.4	84.6	77.2	81.6	88.2	84.6	81.6	83.8		88.2	88.2	78.7	80.9	81.6	77.2	80.9	77.2	82.4	83.8	83.8
BSCHI776-17|Procladius_flavifrons|COI-5P	85.3	83.1	82.4	81.6	83.1	79.4	86	86.8	84.6	86.8	83.1	83.8	84.6	83.8	82.4	83.1	85.3	87.5	88.2	89	87.5	88.2	84.6	83.8	84.6	88.2	81.6	83.8	83.1	84.6	84.6	81.6	83.8	85.3	84.6	84.6	80.1	88.2		87.5	80.9	82.4	83.1	82.4	83.1	79.4	85.3	86	81.6
ATNA330-09|Ablabesmyia_monilis|COI-5P|HM421433	86	84.6	83.8	83.1	81.6	80.1	83.8	87.5	83.8	88.2	86.8	78.7	87.5	85.3	82.4	84.6	81.6	86.8	85.3	85.3	89	88.2	82.4	86.8	82.4	86.8	84.6	84.6	83.1	81.6	82.4	80.1	80.9	84.6	86	80.1	84.6	88.2	87.5		90.4	88.2	83.8	79.4	83.1	78.7	85.3	86	81.6
ATNA550-10|Ablabesmyia_longistyla|COI-5P|HQ551530	88.2	86	85.3	83.8	83.1	80.9	85.3	86.8	84.6	88.2	89	84.6	83.8	86	82.4	89.7	80.1	84.6	83.8	86	81.6	82.4	80.9	84.6	79.4	83.1	84.6	84.6	83.1	79.4	80.9	81.6	83.1	86	84.6	81.6	85.3	78.7	80.9	90.4		89.7	84.6	86	83.8	80.9	79.4	80.1	80.9
LEFIJ3789-16|Labrundinia_longipalpis|COI-5P|MZ658837	83.8	83.1	83.8	83.8	83.1	79.4	84.6	83.1	81.6	86.8	86.8	78.7	83.8	86	79.4	84.6	81.6	85.3	84.6	85.3	85.3	83.8	83.1	83.1	83.1	84.6	80.9	80.9	80.1	80.1	79.4	80.1	81.6	83.1	79.4	80.1	80.9	80.9	82.4	88.2	89.7		81.6	80.1	80.1	77.9	82.4	81.6	79.4
BCHAR2031-18|Oliveridia_tricornis|COI-5P|MN680044	85.3	85.3	82.4	86	85.3	81.6	88.2	86	85.3	84.6	85.3	84.6	84.6	87.5	80.9	83.8	81.6	82.4	82.4	83.8	84.6	83.1	83.1	81.6	80.9	86	83.8	84.6	85.3	82.4	86.8	83.1	85.3	85.3	85.3	80.1	86	81.6	83.1	83.8	84.6	81.6		86	86.8	83.1	84.6	79.4	82.4
BSCHI039-11|Glyptotendipes_barbipes|COI-5P|KC250806	86.8	83.1	81.6	83.8	83.8	82.4	88.2	85.3	86.8	84.6	84.6	88.2	81.6	83.8	83.1	87.5	79.4	80.9	81.6	86.8	77.9	78.7	80.1	78.7	80.1	80.9	86	82.4	84.6	81.6	82.4	86	88.2	83.8	83.8	82.4	80.9	77.2	82.4	79.4	86	80.1	86		86.8	87.5	80.1	80.9	80.9
BATFP125-11|Parachironomus_varus|COI-5P|MZ627542	85.3	80.1	81.6	80.1	81.6	80.1	86	88.2	85.3	83.8	83.1	85.3	84.6	83.1	82.4	88.2	82.4	80.1	81.6	84.6	82.4	81.6	80.1	81.6	84.6	85.3	82.4	83.1	83.1	84.6	83.1	81.6	85.3	80.1	81.6	81.6	80.1	80.9	83.1	83.1	83.8	80.1	86.8	86.8		88.2	83.1	83.1	82.4
CHRFI567-11|Stictochironomus_rosenschoeldi|COI-5P|JN265080	86	82.4	79.4	82.4	81.6	82.4	87.5	83.8	80.9	82.4	81.6	83.8	80.1	80.1	85.3	86	79.4	80.1	83.8	87.5	80.9	79.4	79.4	80.9	83.8	80.9	80.9	83.1	84.6	81.6	82.4	80.9	86	79.4	83.1	82.4	80.9	77.2	79.4	78.7	80.9	77.9	83.1	87.5	88.2		80.9	80.1	86
ARCHR073-11|Corynoneura_arctica|COI-5P	82.4	84.6	84.6	82.4	82.4	77.9	80.9	84.6	82.4	83.1	80.9	83.1	83.1	83.8	80.9	82.4	86	86.8	86.8	83.1	88.2	88.2	86.8	83.1	84.6	86	80.9	82.4	80.9	84.6	84.6	77.2	82.4	82.4	83.1	81.6	80.9	82.4	85.3	85.3	79.4	82.4	84.6	80.1	83.1	80.9		86.8	80.9
FILOU252-19|Zalutschia_zalutschicola|COI-5P|MZ608648	80.9	83.1	83.1	80.9	83.8	79.4	83.1	83.8	81.6	81.6	80.1	82.4	81.6	83.1	83.8	80.9	84.6	85.3	83.8	83.8	83.1	84.6	80.1	81.6	83.1	85.3	80.9	81.6	81.6	80.1	81.6	74.3	81.6	83.1	83.1	82.4	80.1	83.8	86	86	80.1	81.6	79.4	80.9	83.1	80.1	86.8		80.9
BATFP231-11|Endochironomus_albipennis|COI-5P|MZ626929	84.6	83.8	85.3	83.1	84.6	85.3	86.8	84.6	80.1	81.6	83.1	81.6	82.4	83.1	89	86.8	83.8	80.1	83.8	85.3	83.8	83.8	80.1	84.6	86.8	83.8	83.1	85.3	85.3	85.3	86.8	83.1	87.5	83.1	82.4	80.9	81.6	83.8	81.6	81.6	80.9	79.4	82.4	80.9	82.4	86	80.9	80.9
BATFP153-11|Harnischia_fuscimana|COI-5P|MZ625761	87.5	84.6	83.8	79.4	83.1	80.9	85.3	86.8	83.8	83.1	84.6	86.8	79.4	81.6	87.5	88.2	80.1	81.6	81.6	86	80.1	80.9	78.7	82.4	84.6	80.1	84.6	83.1	83.8	82.4	83.8	82.4	84.6	78.7	78.7	79.4	81.6	78.7	82.4	83.1	85.3	80.9	79.4	84.6	86	83.8	80.1	82.4	86.8
LEFIJ3695-16|Tanytarsus_chinyensis|COI-5P|MZ660941	79.4	83.1	85.3	80.1	82.4	82.4	81.6	84.6	84.6	79.4	82.4	85.3	80.1	87.5	86.8	86	86.8	77.9	80.1	81.6	80.1	80.9	80.1	82.4	81.6	83.1	83.8	81.6	86	81.6	84.6	81.6	83.8	85.3	86.8	83.1	81.6	83.1	80.1	81.6	81.6	78.7	80.9	82.4	81.6	85.3	81.6	83.1	86.8
BSCHI249-17|Glyptotendipes_pallens|COI-5P	85.3	81.6	79.4	81.6	80.1	83.1	86	86	83.8	85.3	86.8	86	82.4	84.6	86.8	88.2	81.6	82.4	84.6	88.2	80.9	82.4	79.4	78.7	82.4	81.6	81.6	83.8	84.6	81.6	83.1	83.8	83.1	80.1	84.6	79.4	82.4	81.6	86	83.8	83.1	79.4	82.4	85.3	83.1	82.4	80.1	80.1	81.6
CHMNO372-15|Paracladopelma_camptolabis|COI-5P	82.4	84.6	81.6	83.8	79.4	81.6	84.6	83.1	83.8	83.8	82.4	83.1	81.6	87.5	88.2	88.2	82.4	83.8	86	86	83.1	81.6	80.9	77.2	80.1	80.9	80.1	85.3	83.8	80.1	86	82.4	85.3	79.4	82.4	79.4	82.4	80.9	82.4	83.1	80.9	79.4	86.8	82.4	83.1	81.6	84.6	82.4	83.8
AMTPD233-15|Tvetenia_bavarica|COI-5P	85.3	86	81.6	82.4	80.1	81.6	81.6	79.4	77.2	83.8	80.9	80.9	78.7	77.9	79.4	81.6	77.2	83.8	87.5	83.1	83.1	83.8	81.6	80.9	77.9	78.7	79.4	83.8	80.9	80.9	82.4	82.4	83.1	79.4	80.9	82.4	83.8	77.9	80.9	83.1	80.9	79.4	77.9	79.4	77.2	78.7	82.4	77.9	81.6
AUSBC439-12|Polypedilum_nubifer|COI-5P|MG949898	83.8	84.6	82.4	86	86	84.6	86	83.1	86.8	84.6	83.8	83.8	84.6	86.8	84.6	87.5	83.8	85.3	84.6	83.1	80.1	79.4	78.7	80.1	81.6	80.9	87.5	86	84.6	78.7	83.1	83.8	82.4	80.9	86	81.6	85.3	80.9	81.6	83.1	83.8	82.4	86	86	83.1	83.1	83.1	80.9	82.4
CHCHI633-19|Tanytarsus_pallidicornis|COI-5P	82.4	84.6	82.4	83.8	87.5	85.3	84.6	85.3	83.8	79.4	83.1	81.6	78.7	80.1	77.2	80.1	82.4	80.1	81.6	82.4	82.4	81.6	77.2	83.1	80.9	85.3	81.6	84.6	85.3	81.6	83.8	79.4	82.4	80.9	80.9	80.1	81.6	82.4	83.8	80.9	77.9	79.4	84.6	78.7	83.8	79.4	80.9	82.4	81.6
ATNA553-10|Constempellina_brevicosta|COI-5P|HQ551533	78.7	81.6	78.7	83.1	85.3	82.4	83.8	82.4	81.6	80.9	80.1	82.4	80.9	84.6	84.6	82.4	85.3	80.9	82.4	84.6	82.4	80.1	80.1	77.2	83.1	83.1	78.7	81.6	83.1	79.4	82.4	79.4	81.6	77.9	84.6	85.3	81.6	80.1	84.6	79.4	75.7	77.2	82.4	81.6	80.9	85.3	83.1	83.8	81.6
CHRFI082-10|Paratanytarsus_penicillatus|COI-5P|HQ941658	81.6	82.4	76.5	82.4	81.6	79.4	80.9	84.6	81.6	80.1	81.6	82.4	77.9	80.1	75.7	78.7	80.1	80.1	82.4	83.8	81.6	81.6	82.4	80.9	81.6	81.6	79.4	81.6	78.7	80.9	80.9	78.7	77.9	75	79.4	80.9	77.9	77.2	84.6	82.4	77.9	77.9	80.1	80.9	80.1	79.4	84.6	80.1	76.5
BCHAR2445-18|Micropsectra_insignilobus|COI-5P|MN665651	84.6	84.6	80.1	83.1	83.1	83.1	86.8	84.6	82.4	79.4	84.6	83.8	77.9	80.9	82.4	83.8	77.9	77.2	80.1	84.6	80.1	79.4	76.5	78.7	80.1	82.4	80.1	86.8	85.3	80.9	83.1	81.6	83.8	78.7	82.4	80.1	83.1	75.7	80.1	79.4	80.9	77.2	83.8	81.6	82.4	87.5	77.9	78.7	83.1
BSCHI016-11|Cladotanytarsus_mancus|COI-5P|KC250765	83.1	85.3	78.7	83.8	85.3	80.9	86	85.3	83.1	84.6	83.8	87.5	80.1	80.9	80.9	84.6	80.9	78.7	82.4	83.8	78.7	80.1	78.7	78.7	80.1	80.9	80.9	82.4	80.9	77.9	77.9	81.6	80.9	77.9	83.8	80.1	79.4	75	81.6	81.6	83.1	79.4	80.9	81.6	84.6	86	80.9	80.1	79.4
BCHAR2851-18|Tanytarsus_lugens|COI-5P|MN672206	82.4	83.1	80.9	85.3	85.3	87.5	86.8	83.1	81.6	80.9	85.3	82.4	75.7	80.9	81.6	83.8	79.4	76.5	81.6	80.9	76.5	78.7	75.7	77.2	78.7	79.4	80.1	83.1	83.1	81.6	83.1	83.1	79.4	80.9	79.4	80.1	80.9	74.3	77.9	77.2	80.9	78.7	81.6	84.6	79.4	83.1	79.4	79.4	81.6
BSCHI063-11|Chironomus_plumosus|COI-5P|KC250753	78.7	80.9	82.4	81.6	83.1	80.9	83.1	84.6	85.3	80.1	81.6	80.9	81.6	86	86	85.3	82.4	76.5	77.2	80.9	77.9	79.4	77.9	77.9	80.1	81.6	80.1	77.9	80.1	81.6	84.6	77.2	80.9	79.4	81.6	83.8	80.9	77.2	78.7	80.9	81.6	80.1	79.4	82.4	83.1	80.9	80.1	85.3	81.6
CHIFI288-16|Chironomus_anthracinus|COI-5P|MZ658955	82.4	83.1	80.9	79.4	84.6	80.1	82.4	83.1	85.3	80.1	82.4	84.6	78.7	83.8	82.4	82.4	80.9	76.5	78.7	81.6	77.9	79.4	80.1	77.2	78.7	80.9	85.3	79.4	84.6	81.6	83.8	83.1	82.4	80.1	82.4	80.9	82.4	75.7	78.7	80.1	80.9	77.9	84.6	86	81.6	80.1	80.9	80.9	78.7
ATNA401-10|Diamesa_arctica|COI-5P|HM421496	84.6	81.6	81.6	83.8	88.2	83.1	87.5	83.8	82.4	83.1	84.6	84.6	83.1	81.6	82.4	85.3	80.9	80.1	81.6	83.1	82.4	82.4	77.2	81.6	83.1	80.9	80.9	81.6	83.8	85.3	87.5	80.9	83.8	80.9	80.1	80.9	84.6	77.9	80.1	79.4	82.4	82.4	81.6	83.1	85.3	83.1	80.1	80.9	83.1
ICEFI042-17|Thienemanniella_clavicornis|COI-5P	79.4	82.4	82.4	78.7	81.6	77.2	76.5	77.2	75	77.2	76.5	78.7	80.9	77.9	77.2	77.2	80.1	79.4	79.4	75.7	84.6	84.6	83.1	83.8	82.4	78.7	78.7	80.9	80.1	79.4	78.7	77.2	79.4	79.4	77.2	77.9	79.4	82.4	77.2	80.1	77.2	78.7	79.4	75	77.2	74.3	83.8	77.9	79.4
LEFIJ3729-16|Cricotopus_cylindraceus|COI-5P|MZ632904	80.9	85.3	83.1	80.1	82.4	80.9	78.7	80.1	80.9	86	78.7	76.5	81.6	83.8	80.1	79.4	77.2	87.5	83.8	81.6	86.8	82.4	80.9	81.6	80.1	81.6	79.4	83.1	81.6	78.7	83.1	77.9	76.5	77.2	79.4	83.8	85.3	80.1	83.1	85.3	82.4	81.6	79.4	77.9	80.1	77.2	83.1	80.1	77.9
BATFP204-11|Parakiefferiella_bathophila|COI-5P|MZ628336	81.6	85.3	81.6	83.1	85.3	83.8	86	82.4	81.6	86.8	81.6	78.7	86.8	86	80.9	80.1	81.6	83.1	83.1	83.1	87.5	85.3	83.1	83.1	83.8	85.3	80.9	82.4	81.6	81.6	81.6	82.4	81.6	80.1	77.9	80.9	81.6	83.1	82.4	85.3	80.9	84.6	83.1	80.1	82.4	78.7	81.6	81.6	82.4
AMTPD261-15|Micropsectra_pallidula|COI-5P	80.1	83.8	83.8	77.9	77.9	76.5	79.4	81.6	81.6	82.4	80.9	78.7	81.6	85.3	81.6	80.9	80.9	81.6	83.1	83.8	86	84.6	83.8	82.4	82.4	83.8	77.2	78.7	80.9	80.1	83.1	77.2	79.4	81.6	77.9	77.2	77.2	85.3	84.6	83.8	78.7	82.4	81.6	76.5	80.9	77.9	84.6	80.9	80.1
AMCAB525-19|Paratanytarsus_austriacus|COI-5P	80.9	84.6	80.1	77.9	84.6	79.4	81.6	80.9	80.1	89	84.6	78.7	80.9	84.6	77.9	80.1	77.2	81.6	78.7	80.1	80.9	80.1	79.4	77.2	80.1	80.1	77.2	75.7	79.4	79.4	81.6	81.6	76.5	79.4	77.2	78.7	80.9	76.5	80.9	83.1	83.8	82.4	77.9	77.9	77.9	75	80.1	79.4	75.7
BATFP166-11|Thienemannimyia_carnea|COI-5P|MZ626367	82.4	84.6	81.6	80.9	85.3	81.6	84.6	82.4	82.4	88.2	88.2	78.7	86	88.2	84.6	85.3	81.6	83.1	80.9	82.4	83.8	84.6	83.8	83.1	80.1	79.4	79.4	78.7	83.1	81.6	84.6	81.6	80.9	83.1	83.1	83.1	86	81.6	83.8	86.8	86	85.3	82.4	80.9	79.4	77.2	79.4	81.6	77.9
BSCHI784-17|Paralimnophyes_longiseta|COI-5P	80.1	83.1	80.9	84.6	83.1	83.1	84.6	86	83.1	78.7	82.4	86	81.6	83.1	79.4	80.9	83.8	82.4	85.3	83.1	83.8	86	83.1	86	81.6	82.4	86.8	86.8	84.6	80.9	83.1	81.6	83.1	81.6	86	81.6	83.1	80.1	83.1	83.1	82.4	79.4	86	81.6	80.9	80.1	83.1	79.4	79.4
BSCHI488-17|Cryptochironomus_albofasciatus|COI-5P	78.7	80.1	77.2	86	84.6	85.3	83.1	85.3	87.5	81.6	80.9	82.4	84.6	86	80.1	82.4	80.1	83.1	80.1	82.4	79.4	80.1	80.1	81.6	78.7	79.4	83.1	80.9	84.6	82.4	83.1	86	80.9	76.5	83.1	86	83.1	76.5	80.9	79.4	80.9	79.4	82.4	82.4	79.4	77.9	77.9	75	76.5
ARCHR075-11|Tanytarsus_gracilentus|COI-5P|KT613530	79.4	83.1	77.9	87.5	84.6	89	85.3	83.1	78.7	83.1	84.6	80.9	79.4	81.6	82.4	83.1	78.7	79.4	83.1	86	80.1	81.6	76.5	80.1	81.6	79.4	83.1	83.1	83.8	81.6	83.1	84.6	80.9	77.9	80.1	80.9	79.4	77.2	78.7	80.9	80.1	78.7	80.1	83.1	83.1	85.3	80.9	80.9	83.1
GMGRD391-13|Paratendipes_nudisquama|COI-5P	83.8	80.9	83.1	81.6	81.6	82.4	85.3	86.8	83.1	80.9	84.6	82.4	82.4	80.9	83.1	85.3	77.2	78.7	79.4	83.8	81.6	80.9	80.1	81.6	83.1	83.8	84.6	84.6	84.6	83.1	79.4	84.6	81.6	78.7	80.1	80.9	80.1	77.9	83.8	83.8	83.1	80.9	83.1	85.3	86	85.3	81.6	80.9	83.8
ASDMT233-11|Cricotopus_trifascia|COI-5P|MG142621	81.6	81.6	78.7	80.9	83.1	80.9	86.8	83.1	79.4	86	77.2	77.9	87.5	83.1	82.4	76.5	83.1	88.2	86.8	83.1	85.3	86	81.6	81.6	82.4	87.5	81.6	81.6	81.6	80.1	80.1	79.4	80.1	83.1	85.3	86	85.3	83.1	83.8	83.1	81.6	80.9	84.6	80.9	80.9	77.9	80.9	80.9	78.7
BSCHI728-17|Tanypus_kraatzi|COI-5P	79.4	74.3	78.7	79.4	80.1	75.7	79.4	80.1	79.4	81.6	76.5	75.7	86	79.4	80.1	77.9	80.9	83.1	79.4	79.4	84.6	82.4	79.4	79.4	82.4	86	77.9	75	77.2	82.4	79.4	77.2	79.4	80.9	79.4	82.4	80.9	84.6	87.5	85.3	80.1	83.1	78.7	76.5	78.7	74.3	82.4	80.9	79.4
CNMIC206-14|Psectrocladius_sordidellus|COI-5P|KR288749	77.9	80.1	80.1	83.1	81.6	81.6	80.9	81.6	78.7	82.4	80.1	77.9	84.6	83.1	78.7	79.4	81.6	82.4	83.8	82.4	85.3	86	83.1	82.4	81.6	84.6	79.4	77.9	78.7	86	84.6	80.1	79.4	83.8	80.1	80.9	80.1	86	82.4	82.4	81.6	80.9	81.6	83.1	80.1	75.7	82.4	77.9	78.7
ATNA239-09|Eukiefferiella_devonica|COI-5P|HM421351	83.8	81.6	82.4	80.9	82.4	84.6	83.8	83.1	80.9	87.5	83.1	78.7	84.6	81.6	79.4	80.9	80.1	81.6	83.1	83.8	81.6	81.6	75.7	80.9	80.1	86	82.4	81.6	84.6	78.7	80.1	83.8	79.4	80.1	82.4	80.1	83.8	83.1	84.6	85.3	83.8	80.9	77.9	79.4	77.9	77.2	77.9	79.4	82.4
DRYAS21052-15|Metriocnemus_eurynotus|COI-5P	84.6	86	84.6	82.4	83.1	83.1	83.1	83.1	82.4	81.6	80.9	84.6	81.6	83.8	82.4	82.4	81.6	80.9	83.1	82.4	80.9	79.4	80.1	81.6	82.4	83.8	83.8	84.6	85.3	83.1	86	86	82.4	81.6	82.4	83.1	82.4	76.5	80.9	77.9	82.4	77.2	83.1	79.4	80.1	78.7	78.7	76.5	84.6
ATNA612-15|Natarsia_punctata|COI-5P	84.6	80.9	80.9	83.8	80.9	81.6	85.3	80.9	79.4	80.1	81.6	84.6	82.4	80.9	83.8	83.8	83.1	82.4	85.3	83.1	80.9	82.4	82.4	80.9	80.9	81.6	80.1	80.9	80.1	83.8	83.8	80.9	83.1	83.8	85.3	86	83.1	77.2	80.9	77.9	83.1	80.9	81.6	80.9	81.6	81.6	80.1	77.9	81.6
ACHAR251-18|Cricotopus_laricomalis|COI-5P|MN677443	77.9	79.4	77.2	87.5	81.6	86	85.3	82.4	78.7	78.7	80.1	78.7	79.4	80.9	80.9	80.9	82.4	78.7	83.1	80.9	80.9	80.9	76.5	80.9	80.9	80.9	83.1	83.8	81.6	80.9	84.6	81.6	80.9	82.4	80.9	82.4	82.4	79.4	75	79.4	80.9	78.7	79.4	79.4	77.9	80.1	80.1	77.9	83.1
BSCHI090-11|Polypedilum_nubeculosum|COI-5P|KC250832	79.4	78.7	76.5	80.9	80.1	80.9	83.8	80.1	77.2	77.2	80.1	77.2	79.4	83.1	83.8	83.1	86	77.2	79.4	81.6	79.4	80.1	80.1	78.7	81.6	81.6	79.4	83.1	83.8	79.4	81.6	77.9	86	82.4	81.6	83.1	80.9	80.1	77.2	76.5	81.6	77.2	81.6	81.6	79.4	83.8	78.7	77.2	82.4
AMTPD367-15|Paratendipes_albimanus|COI-5P	75.7	77.9	75	80.9	80.9	83.8	80.9	81.6	84.6	78.7	78.7	79.4	78.7	82.4	82.4	80.9	76.5	77.2	77.9	80.9	77.2	76.5	74.3	79.4	73.5	77.2	82.4	80.9	82.4	76.5	81.6	82.4	77.9	73.5	79.4	80.9	83.8	77.9	77.9	78.7	77.2	75.7	81.6	81.6	83.1	78.7	76.5	77.9	76.5
BSCHI399-17|Pagastiella_orophila|COI-5P	85.3	83.1	80.1	78.7	83.1	81.6	84.6	80.1	79.4	80.9	78.7	84.6	77.9	77.2	79.4	80.1	78.7	80.1	83.1	81.6	80.9	78.7	78.7	82.4	81.6	83.1	83.8	83.1	81.6	77.9	80.1	78.7	80.1	80.9	85.3	82.4	81.6	79.4	82.4	79.4	79.4	75.7	80.9	81.6	83.8	85.3	78.7	80.1	83.8
LEFIJ3493-16|Stempellina_almi|COI-5P|MZ660593	77.2	76.5	76.5	77.2	80.1	77.2	80.1	77.2	77.2	83.1	79.4	76.5	85.3	83.8	83.8	80.1	82.4	80.1	80.1	81.6	82.4	80.1	79.4	77.2	80.1	81.6	77.9	76.5	79.4	77.9	79.4	76.5	79.4	80.9	85.3	83.1	80.1	81.6	80.1	81.6	80.1	79.4	78.7	80.1	79.4	79.4	79.4	81.6	80.9
BBDCM158-10|Tanytarsus_glabrescens|COI-5P|JF866973	76.5	75.7	76.5	82.4	79.4	77.9	77.9	78.7	82.4	76.5	77.9	78.7	83.1	83.1	81.6	83.1	81.6	82.4	76.5	79.4	83.1	77.9	80.1	79.4	78.7	77.9	75	77.2	80.9	83.1	83.1	77.9	80.1	80.9	80.9	83.8	80.9	78.7	77.9	77.9	77.9	77.9	82.4	75.7	77.2	79.4	79.4	75.7	78.7
ACHAR3609-19|Sergentia_coracina|COI-5P|MN672433	80.1	77.9	76.5	81.6	81.6	80.9	80.9	79.4	78.7	79.4	80.1	80.1	75.7	77.9	83.1	81.6	79.4	79.4	79.4	84.6	77.2	77.9	72.8	75.7	78.7	75.7	77.9	80.1	82.4	75.7	80.9	77.9	78.7	76.5	74.3	76.5	80.9	80.9	80.1	79.4	76.5	76.5	77.9	78.7	80.1	78.7	77.9	81.6	79.4
CHIFI207-16|Tanytarsus_lactescens|COI-5P|MZ658801	75.7	75.7	75	82.4	80.9	80.1	80.9	80.1	79.4	78.7	81.6	78.7	77.9	79.4	78.7	83.1	75	77.2	76.5	79.4	82.4	78.7	77.2	79.4	79.4	78.7	74.3	76.5	77.2	80.9	80.1	75.7	77.9	77.2	75.7	77.9	75.7	77.2	80.1	82.4	78.7	80.1	76.5	78.7	79.4	77.9	77.9	79.4	77.2
ATNA044-09|Micropsectra_radialis|COI-5P|KC788691	77.2	80.1	78.7	77.2	77.2	75	76.5	75.7	77.9	77.9	79.4	77.9	72.1	77.9	77.2	78.7	72.1	76.5	73.5	79.4	77.9	73.5	73.5	77.2	75	75	76.5	78.7	79.4	75	82.4	73.5	77.2	76.5	75	75	77.9	74.3	74.3	74.3	75.7	75	77.9	74.3	75	78.7	78.7	74.3	79.4
[truncated: 40 more columns]

## Sheet: Table_S5
Table S4: Sample metainformation and sequence IDs
Raw metabarcodig reads can be accessed on the NCBI SRA under the BioProject accession: PRJNA1062313
sequenceID FWH	sequenceID CH	core_layer	kit	core	mass	depth	N	E	DNA [ng/µl]	sequenced
SS_FWH_01	SS_CH_01	top	PowerSoil	SS3	250	62	47.1413	8.16762	88	yes
SS_FWH_02	SS_CH_02	middle	PowerSoil	SS3	250	62	47.1413	8.16762	6.93	yes
SS_FWH_03	SS_CH_03	bottom	PowerSoil	SS3	250	62	47.1413	8.16762	5.34	yes
SS_FWH_04	SS_CH_04	top	PowerSoil	SS3	500	62	47.1413	8.16762	117	yes
SS_FWH_05	SS_CH_05	middle	PowerSoil	SS3	500	62	47.1413	8.16762	12.9	yes
SS_FWH_06	SS_CH_06	bottom	PowerSoil	SS3	500	62	47.1413	8.16762	9.47	yes
SS_FWH_07	SS_CH_07	top	PowerSoilPhos	SS3	250	62	47.1413	8.16762	74	no
SS_FWH_08	SS_CH_08	middle	PowerSoilPhos	SS3	250	62	47.1413	8.16762	5.19	no
SS_FWH_09	SS_CH_09	bottom	PowerSoilPhos	SS3	250	62	47.1413	8.16762	4.83	no
SS_FWH_10	SS_CH_10	top	PowerSoilPhos	SS3	500	62	47.1413	8.16762	117	no
SS_FWH_11	SS_CH_11	middle	PowerSoilPhos	SS3	500	62	47.1413	8.16762	12.3	no
SS_FWH_12	SS_CH_12	bottom	PowerSoilPhos	SS3	500	62	47.1413	8.16762	9.07	no
SS_FWH_13	SS_CH_13	top	FastDNA	SS3	250	62	47.1413	8.16762	85.3	yes
SS_FWH_14	SS_CH_14	middle	FastDNA	SS3	250	62	47.1413	8.16762	10	yes
SS_FWH_15	SS_CH_15	bottom	FastDNA	SS3	250	62	47.1413	8.16762	7.33	yes
SS_FWH_16	SS_CH_16	top	FastDNA	SS3	500	62	47.1413	8.16762	143	yes
SS_FWH_17	SS_CH_17	middle	FastDNA	SS3	500	62	47.1413	8.16762	15.9	yes
SS_FWH_18	SS_CH_18	bottom	FastDNA	SS3	500	62	47.1413	8.16762	10.5	yes
SS_FWH_19	SS_CH_19	top	PowerSoil	SS1	250	16	47.1439	8.1776	1.55	yes
SS_FWH_20	SS_CH_20	middle	PowerSoil	SS1	250	16	47.1439	8.1776	25.4	yes
SS_FWH_21	SS_CH_21	bottom	PowerSoil	SS1	250	16	47.1439	8.1776	14.9	yes
SS_FWH_22	SS_CH_22	top	PowerSoil	SS1	500	16	47.1439	8.1776	136	yes
SS_FWH_23	SS_CH_23	middle	PowerSoil	SS1	500	16	47.1439	8.1776	65.1	yes
SS_FWH_24	SS_CH_24	bottom	PowerSoil	SS1	500	16	47.1439	8.1776	29.5	yes
SS_FWH_25	SS_CH_25	top	PowerSoilPhos	SS1	250	16	47.1439	8.1776	24.3	no
SS_FWH_26	SS_CH_26	middle	PowerSoilPhos	SS1	250	16	47.1439	8.1776	7.53	no
SS_FWH_27	SS_CH_27	bottom	PowerSoilPhos	SS1	250	16	47.1439	8.1776	7.6	no
SS_FWH_28	SS_CH_28	top	PowerSoilPhos	SS1	500	16	47.1439	8.1776	30.6	no
SS_FWH_29	SS_CH_29	middle	PowerSoilPhos	SS1	500	16	47.1439	8.1776	65.1	no
SS_FWH_30	SS_CH_30	bottom	PowerSoilPhos	SS1	500	16	47.1439	8.1776	27.1	no
SS_FWH_31	SS_CH_31	top	FastDNA	SS1	250	16	47.1439	8.1776	88	yes
SS_FWH_32	SS_CH_32	middle	FastDNA	SS1	250	16	47.1439	8.1776	45.2	yes
SS_FWH_33	SS_CH_33	bottom	FastDNA	SS1	250	16	47.1439	8.1776	18.9	yes
SS_FWH_34	SS_CH_34	top	FastDNA	SS1	500	16	47.1439	8.1776	117	yes
SS_FWH_35	SS_CH_35	middle	FastDNA	SS1	500	16	47.1439	8.1776	64.1	yes
SS_FWH_36	SS_CH_36	bottom	FastDNA	SS1	500	16	47.1439	8.1776	30.2	yes
SS_FWH_37	SS_CH_37	top	PowerSoil	SS2	250	22	47.1436	8.177	5.75	yes
SS_FWH_38	SS_CH_38	middle	PowerSoil	SS2	250	22	47.1436	8.177	27.3	yes
SS_FWH_39	SS_CH_39	bottom	PowerSoil	SS2	250	22	47.1436	8.177	17.5	yes
SS_FWH_40	SS_CH_40	top	PowerSoil	SS2	500	22	47.1436	8.177	133	yes
SS_FWH_41	SS_CH_41	middle	PowerSoil	SS2	500	22	47.1436	8.177	57.5	yes
SS_FWH_42	SS_CH_42	bottom	PowerSoil	SS2	500	22	47.1436	8.177	31.1	yes
SS_FWH_43	SS_CH_43	top	PowerSoilPhos	SS2	250	22	47.1436	8.177	22.5	no
SS_FWH_44	SS_CH_44	middle	PowerSoilPhos	SS2	250	22	47.1436	8.177	29.4	no
SS_FWH_45	SS_CH_45	bottom	PowerSoilPhos	SS2	250	22	47.1436	8.177	6.8	no
SS_FWH_46	SS_CH_46	top	PowerSoilPhos	SS2	500	22	47.1436	8.177	165	no
SS_FWH_47	SS_CH_47	middle	PowerSoilPhos	SS2	500	22	47.1436	8.177	57.5	no
SS_FWH_48	SS_CH_48	bottom	PowerSoilPhos	SS2	500	22	47.1436	8.177	30.7	no
SS_FWH_49	SS_CH_49	top	FastDNA	SS2	250	22	47.1436	8.177	90	yes
SS_FWH_50	SS_CH_50	middle	FastDNA	SS2	250	22	47.1436	8.177	30	yes
SS_FWH_51	SS_CH_51	bottom	FastDNA	SS2	250	22	47.1436	8.177	23.8	yes
SS_FWH_52	SS_CH_52	top	FastDNA	SS2	500	22	47.1436	8.177	97	yes
SS_FWH_53	SS_CH_53	middle	FastDNA	SS2	500	22	47.1436	8.177	22.7	yes
SS_FWH_54	SS_CH_54	bottom	FastDNA	SS2	500	22	47.1436	8.177	35.7	yes
SS_FWH_N1	SS_CH_N1	n.a.	PowerSoil	SS1	0	0	47.1441	8.17867	0	yes
SS_FWH_N2	SS_CH_N2	n.a.	PowerSoil	SS2	0	0	47.1441	8.17867	0	yes
SS_FWH_N3	SS_CH_N3	n.a.	PowerSoil	SS3	0	0	47.1441	8.17867	0	yes

## Sheet: Table_S6
Table S5: Taxa included in the sequence reference database
The listed taxa names were used to download reference CO1 sequences from NCBI GenBank and BoldSystems in June 2023. EPTMO stands for Ephemeroptera, Plecotpera, Trichoptera, Megaloptera and Odonata.
Higher Rank	Taxon	No of reference sequences	No of taxa	No. of species	No. of species-level references	Average references per species
Arachnida	Argyroneta	12	1	1	12	12
	Sarcoptiformes	45308	1008	670	12239	18.2672
	Trombidiformes	65919	1561	1210	12750	10.5372
Bivalvia	Dreissenidae	824	12	11	789	71.7273
	Margaritiferidae	1206	18	16	1201	75.0625
	Sphaeriidae	596	89	80	426	5.325
	Unionidae	13153	502	457	11919	26.081
Crustacea	Amphipoda	45387	1986	1686	35024	20.7734
	Anomopoda	1030	85	75	804	10.72
	Anostraca	2819	79	70	2732	39.0286
	Canthocamptidae	825	34	29	619	21.3448
	Cyclopidae	2094	113	94	1205	12.8191
	Decapoda	69849	5045	4559	56204	12.3281
	Notostraca	699	16	14	647	46.2143
	Ostracoda	4240	296	233	2583	11.0858
	Proasellus	1164	75	74	919	12.4189
Coleoptera	Dryopidae	138	15	11	49	4.45455
	Dytiscidae	5721	825	778	5067	6.51285
	Elmidae	2107	149	113	1531	13.5487
	Gyrinidae	638	111	103	543	5.27184
	Haliplidae	295	48	45	281	6.24444
	Helophoridae	246	51	49	236	4.81633
	Hydraenidae	789	313	305	651	2.13443
	Hydrophilidae	2766	297	253	1715	6.77866
	Psephenidae	302	15	10	218	21.8
	Scirtidae	4876	126	112	2979	26.5982
Diptera	Blephariceridae	441	12	8	417	52.125
	Ceratopogonidae	166027	465	438	20813	47.5183
	Chaoboridae	1628	19	16	1105	69.0625
	Chironomidae	536289	1727	1570	122497	78.0236
	Culicidae	65304	1121	1097	51126	46.6053
	Dixidae	269	15	12	33	2.75
	Ephydra	24	4	3	4	1.33333
	Eristalis	860	35	34	788	23.1765
	Limoniidae	17887	504	461	5619	12.1887
	Pediciidae	1145	45	39	422	10.8205
	Psychodidae	79700	481	460	10081	21.9152
	Ptychopteridae	261	15	13	243	18.6923
	Simuliidae	18476	474	465	12532	26.9505
	Stratiomyidae	8788	278	220	3050	13.8636
	Tabanidae	11021	608	577	6010	10.4159
	Tipulidae	5780	361	351	3991	11.3704
EPTMO	Ephemeroptera	29137	1293	1135	21005	18.5066
	Megaloptera	2416	180	162	1260	7.77778
	Odonata	21656	1956	1817	17506	9.63456
	Plecoptera	16742	1130	1017	13044	12.826
	Trichoptera	60302	4282	3985	47171	11.8371
Gastropoda	Acroloxidae	123	25	24	121	5.04167
	Ancylidae	414	33	28	176	6.28571
	Bithyniidae	1236	17	15	1157	77.1333
	Bythinellidae	3	2	2	3	1.5
	Hydrobiidae	3793	378	345	2320	6.72464
	Lymnaeidae	4683	91	79	3599	45.557
	Neritidae	3846	145	138	3443	24.9493
	Physidae	1257	25	21	946	45.0476
	Planorbidae	5550	123	106	4619	43.5755
	Valvatidae	206	30	29	185	6.37931
	Viviparidae	1569	119	102	1315	12.8922
Hemiptera	Aphelocheiridae	31	5	4	29	7.25
	Corixidae	1911	155	144	1427	9.90972
	Gerridae	3149	207	182	3033	16.6648
	Hebridae	33	8	5	24	4.8
	Hydrometridae	79	9	7	75	10.7143
	Mesoveliidae	139	19	17	119	7
	Naucoridae	346	208	189	268	1.41799
	Nepidae	151	31	25	110	4.4
	Notonectidae	450	48	42	357	8.5
	Pleidae	90	9	7	77	11
	Veliidae	679	94	81	538	6.64198
Neuroptera	Sisyra	34	6	5	30	6
Rest	Actinopteri	324350	18393	16684	283072	16.9667
	Anura	34531	2920	2757	26769	9.70947
	Aves	46285	5137	5022	41755	8.31442
	Bryozoa	3158	586	483	2593	5.36853
	Caudata	5445	417	397	5045	12.7078
	Hydrozoa	6091	560	438	4059	9.26712
	Lampetra	250	12	11	196	17.8182
	Mammalia	121286	3115	2906	111435	38.3465
	Nematomorpha	420	71	63	249	3.95238
	Planariidae	228	8	5	218	43.6
	Reptilia	466	126	86	243	2.82558
	Spongillidae	186	29	23	151	6.56522

## Sheet: Table_S7
Table S6: Lowest common ancestor assignment of CH primer-derived ESVs summarised by taxon
The taxonomic level columns represent the taxonomy as assigned by the reference database and summarized by exact taxonomy information. The columns with "LCA" as prefix conatin the lowest common ancestor of all assignments, which were used in the downstream analysis. In the case of multiple assignments with identical % sequence similarity (shown in pident), the taxonomic information was set back t…
n_ESV	LCAdomain	domain	LCAphylum	phylum	LCAclass	class	LCAorder	order	LCAfamily	family	LCAgenus	genus	LCAspecies	species	boldid	ncbiacc	pident	SS_CH_01	SS_CH_02	SS_CH_03	SS_CH_04	SS_CH_05	SS_CH_06	SS_CH_13	SS_CH_14	SS_CH_15	SS_CH_16	SS_CH_17	SS_CH_18	SS_CH_19	SS_CH_20	SS_CH_21	SS_CH_22	SS_CH_23	SS_CH_24	SS_CH_31	SS_CH_32	SS_CH_33	SS_CH_34	SS_CH_35	SS_CH_36	SS_CH_37	SS_CH_38	SS_CH_39	SS_CH_40	SS_CH_41	SS_CH_42	SS_CH_49	SS_CH_50
1	Eukaryota	Eukaryota	Annelida	Annelida	Clitellata	Clitellata	Hirudinida	Hirudinida	Erpobdellidae	Erpobdellidae	Erpobdella	Erpobdella		Erpobdella octoculata	HQ336344.1;MN986514.1	HQ336344;MN986514	92.8	0	0	0	0	0	0	1	0	0	0	0	0	0	0	0	0	0	0	0	0	0	0	0	0	0	0	0	0	0	0	0	0
38	Eukaryota	Eukaryota	Annelida	Annelida	Clitellata	Clitellata	Tubificida	Tubificida	Naididae	Naididae	Tubifex	Tubifex			AF003257.1	AF003257	94.4526	6188	3	0	96681	1	0	8642	0	1	12098	0	24	0	0	3	0	3	2	0	17	0	0	3	0	4	4	0	18	0	0	2	0
68	Eukaryota	Eukaryota	Arthropoda	Arthropoda	Arachnida	Arachnida	Sarcoptiformes	Sarcoptiformes	Nanorchestidae	Nanorchestidae					MSSCA2400-16		91.4971	43	0	26	316	0	193	75	522	1	9	0	0	199	2	52	74	36	4	54	71	331	54	483	212	0	193	117	1	192	29	13	73
69	Eukaryota	Eukaryota	Arthropoda	Arthropoda	Arachnida	Arachnida	Sarcoptiformes	Sarcoptiformes							MSSCA2307-16		92.6261	31	531	381	309	90	581	67	721	3	2	1	0	70	145	774	185	54	329	46	102	275	1	115	359	10	492	1247	117	410	832	61	148
1	Eukaryota	Eukaryota	Arthropoda	Arthropoda	Arachnida	Arachnida	Trombidiformes	Trombidiformes	Erythraeidae	Erythraeidae					MSSCA248-16		95.7	0	0	0	0	0	0	0	0	0	0	0	0	0	0	0	0	0	0	0	0	0	0	4	0	0	0	0	0	0	0	0	0
1	Eukaryota	Eukaryota	Arthropoda	Arthropoda	Branchiopoda	Branchiopoda	Anomopoda	Anomopoda	Chydoridae	Chydoridae	Alona	Alona	Alona sibirica	Alona sibirica	ZOOPS365-19;ZOOPS366-19;ZOOPS364-19	OP830159;OP830238;OP830093	97.8	0	0	0	0	0	0	0	0	0	0	0	0	0	84	0	0	57	0	0	0	0	0	0	0	0	0	0	0	0	0	0	0
2	Eukaryota	Eukaryota	Arthropoda	Arthropoda	Branchiopoda	Branchiopoda	Diplostraca	Diplostraca	Daphniidae	Daphniidae	Daphnia	Daphnia	Daphnia laevis	Daphnia laevis	GBFCE934-13;ZPII927-11	KC616962	98.25	1	0	0	2	0	0	0	0	0	0	0	0	0	0	0	0	0	0	0	0	0	0	0	0	0	0	0	0	0	0	0	0
1	Eukaryota	Eukaryota	Arthropoda	Arthropoda	Branchiopoda	Branchiopoda	Diplostraca	Diplostraca	Daphniidae	Daphniidae	Daphnia	Daphnia	Daphnia longispina	Daphnia longispina	GBCB984-12	JF821193	96.4	54	0	0	93	0	0	0	0	0	17	0	0	0	0	0	21	0	0	8	2	0	0	1	0	40	8	0	13	0	0	1	88
1	Eukaryota	Eukaryota	Arthropoda	Arthropoda	Branchiopoda	Branchiopoda	Diplostraca	Diplostraca	Daphniidae	Daphniidae	Daphnia	Daphnia		Daphnia galeata;Daphnia mendotae	GBCM21155-19;ZOOPS730-20;GBMIN135952-18;ZOOPS731-20	MH321348;OP830156;KP668784;OP830340	96.4	0	0	0	0	0	0	0	0	0	0	0	0	0	0	0	0	0	0	0	0	0	0	1	0	0	0	0	0	0	0	0	0
1	Eukaryota	Eukaryota	Arthropoda	Arthropoda	Branchiopoda	Branchiopoda	Diplostraca	Diplostraca	Daphniidae	Daphniidae	Daphnia	Daphnia		Daphnia laevis	GBFCE934-13;ZPII927-11	KC616962	91.4	1	0	0	0	0	0	0	0	0	0	0	0	0	0	0	0	0	0	0	0	0	0	0	0	0	0	0	0	0	0	0	0
4	Eukaryota	Eukaryota	Arthropoda	Arthropoda	Branchiopoda	Branchiopoda	Diplostraca	Diplostraca	Daphniidae	Daphniidae	Daphnia	Daphnia		Daphnia laevis;Daphnia mendotae;Daphnia galeata;Daphnia longispina	ZPII929-11;BACZP350-15;GBFCE941-13;GBMNE17935-21;ZPII1352-11;DNSA129-13;ZPII038-07;ZPII1357-11;BACZP218-15;GBFCE940-13;ZPLIV699-11;ZPII034-07;ZPII1199-11;DNSA054-13;BACZP813-16;GBCB983-12;GBFCE932-13;DNSA043-13;GBMNE17970-21;JMCRU246-09;BCRUS077-10;ZPLIV452-11;ZPII1354-11;ZPII1538-11;ZPLIV492-11;ZPII033-07;ZPLIV454-11;ZPII1536-11;ZOOPS729-20;ZPII1343-11;BACZP347-15;DNSA055-13;ZPII1537-11;GBFCE939…	MG449709;KC616955;MH746184;KC616948;KC616945;MG449540;KC616956;KC617609;KC616970;MG449455;JF821192;KC616964;MH746149;HM883992;KC617608;KC616947;KC616940;KC617611;KC617607;KC616942;OP830268;KC616953;MG449108;KC616941;KC616957;KC616944;KC617610;KC616950;KC617613;OP830006;KC616946;HM883953;KC616968;MH746134;KC616954;KC616937;KC616971;KC616943;KC617612;MG448677;HM883950;KC616967;KC616962;KC616959;MH7…	97.3	279	0	0	1244	0	0	87	0	0	309	1	2	0	0	1	0	1	0	0	1	0	0	779	0	0	0	0	0	0	0	0	0
1	Eukaryota	Eukaryota	Arthropoda	Arthropoda	Insecta	Insecta	Coleoptera	Coleoptera	Dytiscidae	Dytiscidae	Hydroporus	Hydroporus		Hydroporus niger	INRMA1278-14		94.2	0	0	0	0	0	0	0	0	0	0	0	0	0	15	0	0	0	0	0	0	0	0	0	0	0	0	0	0	0	0	0	0
1	Eukaryota	Eukaryota	Arthropoda	Arthropoda	Insecta	Insecta	Diptera	Diptera	Ceratopogonidae	Ceratopogonidae					GMMBH1542-16;GMMBX790-17;GMMBC627-16		90.6	0	0	0	0	0	0	0	0	0	0	0	0	0	0	0	0	0	0	0	0	0	0	0	0	0	0	0	0	0	0	0	1
1	Eukaryota	Eukaryota	Arthropoda	Arthropoda	Insecta	Insecta	Diptera	Diptera	Chironomidae	Chironomidae	Ablabesmyia	Ablabesmyia	Ablabesmyia longistyla	Ablabesmyia longistyla	CHMNO291-15;BATFP120-11;BSCHI301-17;BSCHI245-17;BATFP118-11;BSCHI446-17;GDIP3752-22;BSCHI302-17;BSCHI445-17	MZ628099;MZ627945;OP927407	100	0	0	0	0	0	0	0	0	0	0	0	0	0	0	0	0	0	0	0	0	0	0	0	0	0	0	0	0	0	20	0	0
1	Eukaryota	Eukaryota	Arthropoda	Arthropoda	Insecta	Insecta	Diptera	Diptera	Chironomidae	Chironomidae	Chironomus	Chironomus	Chironomus bernensis	Chironomus bernensis MOTU8	GBDP6585-09	DQ910655	100	0	0	0	0	0	0	0	0	0	0	0	0	0	0	0	0	0	0	0	71	0	0	0	0	0	0	0	0	0	0	0	0
1	Eukaryota	Eukaryota	Arthropoda	Arthropoda	Insecta	Insecta	Diptera	Diptera	Chironomidae	Chironomidae	Chironomus	Chironomus	Chironomus plumosus	Chironomus plumosus	GBDP3687-07;GBDP3688-07;GBDP3689-07	DQ910557;DQ910556;DQ910555	100	0	0	0	0	0	0	0	0	0	0	0	0	5	0	0	0	0	0	103	0	0	0	0	0	0	0	0	0	0	0	0	0
1	Eukaryota	Eukaryota	Arthropoda	Arthropoda	Insecta	Insecta	Diptera	Diptera	Chironomidae	Chironomidae	Chironomus	Chironomus		Chironomus piger;Chironomus cingulatus	GBMND37835-21;GBMND37836-21;CHBAL110-20;PGBAL388-19;CHIFI307-16;PGBAL116-19;PGBAL370-19;PGBAL008-19;PGBAL430-19;PGBAL391-19;PGBAL397-19;BSCHI725-17;LEFIJ3957-16	MW448370;MW448371;MT534688;MT534972;MZ656635;MT534854;MT535206;MT535244;MT535157;MT534855;MT534837;MZ657340	100	0	0	0	0	0	0	0	0	0	0	0	0	0	0	0	0	0	0	0	0	0	0	0	0	0	0	0	0	0	0	0	15
1	Eukaryota	Eukaryota	Arthropoda	Arthropoda	Insecta	Insecta	Diptera	Diptera	Chironomidae	Chironomidae	Chironomus	Chironomus		Chironomus plumosus	GBDP42340-19;GBDP3682-07;GBDP3681-07;GBDP3687-07;GBDP3688-07;GBDP3689-07	DQ910563;DQ910565;DQ910566;DQ910557;DQ910556;DQ910555	91.5	0	0	0	0	0	0	0	0	0	0	0	0	0	0	0	0	0	0	1	0	0	0	0	0	0	0	0	0	0	0	0	0
7	Eukaryota	Eukaryota	Arthropoda	Arthropoda	Insecta	Insecta	Diptera	Diptera	Chironomidae	Chironomidae	Cladotanytarsus	Cladotanytarsus	Cladotanytarsus atridorsum	Cladotanytarsus atridorsum	OPPHO989-17;CHMNO187-15;OPPHO989-17;PHAPR541-11;OPPHO1176-17;OPPHO1233-17;OPPHO950-17;GMNWK129-14;GMOLC1454-19;CNPKO1046-14;GMRSC121-14;GMOUF1008-15;POTTD107-15;OPPHO916-17;CNPKK422-14;CNGSE1603-15;GMOUF932-15;POTTD139-15;OPPHO1108-17;OPPHO1930-17;OPPHO1923-17;OPPHO1207-17;CNPKH151-14;CNWAF358-15;OPPHO919-17;OPPHO1918-17;RRMFC143-15;OPPHQ124-17;SPGUT103-16;OPPHO1250-17;BSCHI158-17;OPPHQ176-17;OPP…	KT117304;KR165953;MG068101;MG147476;KR158910;MF725771;MG068556;MG146994;KR163898;KR634380;KT609627;KR643547;MG073654;KR618306;MG068281;KR172047;MG142127;MG068842;MG068219;MG473804;KR168180;KR628307;MG068592;KR639544;MG148309;KR617398;KR636775;MG067834;MG071706;KR160256;KR624822;MG073894;MG473404;KR646405;KR638394;MG146974;MG139737;KR621937;KR612998;KM908495;MG074508;MG475106;MG140527;MG076389;MG1…	97.3286	0	1	0	0	0	0	0	0	0	1	0	0	24	0	0	0	0	14255	0	0	0	0	0	0	0	0	0	0	0	0	0	0
16	Eukaryota	Eukaryota	Arthropoda	Arthropoda	Insecta	Insecta	Diptera	Diptera	Chironomidae	Chironomidae	Cladotanytarsus	Cladotanytarsus	Cladotanytarsus mancus	Cladotanytarsus mancus	CHBAL012-19;PGBAL019-19;CHIFI536-16;CHBAL135-20;PGBAL016-19;CHBAL195-20;PGBAL109-19;PGBAL018-19;PGBAL017-19;PGCBG091-20;PGBAL240-19;PGBAL241-19;PGBAL490-19;PGBAL296-19;BSCHI051-11;BSCHI016-11;BSCHI237-17	MT535376;MT535360;MZ659576;MT535186;MT534973;MT534633;MT535165;MT534719;MT534872;MT534897;MT535354;MT534785;MT535063;MT535169;KC250763;KC250765	97.2	3	0	0	0	0	0	0	3	1	2	1	0	0	0	0	17724	2	0	0	0	0	32	0	0	4423	0	0	0	0	0	2	5
2	Eukaryota	Eukaryota	Arthropoda	Arthropoda	Insecta	Insecta	Diptera	Diptera	Chironomidae	Chironomidae	Cladotanytarsus	Cladotanytarsus		Cladotanytarsus bicornutus;Cladotanytarsus wexionensis	LEFIJ3715-16;BSCHI523-17;LEFIJ3716-16;BSCHI260-17	MZ658006;MZ658250	98.2	0	0	0	0	0	0	0	0	0	0	0	0	0	0	0	30	0	0	0	0	0	0	0	0	0	0	0	0	0	0	0	0
1	Eukaryota	Eukaryota	Arthropoda	Arthropoda	Insecta	Insecta	Diptera	Diptera	Chironomidae	Chironomidae	Cladotanytarsus	Cladotanytarsus		Cladotanytarsus mancus;Cladotanytarsus mancus-agg.	CHRFI760-11;BSCHI460-17;BSCHI106-11;BSCHI829-17;LEFIJ3448-16;BSCHI234-17;BSCHI209-17;BSCHI105-11;BSCHI015-11;BSCHI501-17;BATFP112-11	JN265119;KC250761;MZ659483;KC250762;KC250764;MZ629082	99.3	0	79	0	0	0	0	0	0	0	0	0	0	0	0	0	0	0	0	0	0	0	0	0	0	0	0	0	0	0	0	0	0
1	Eukaryota	Eukaryota	Arthropoda	Arthropoda	Insecta	Insecta	Diptera	Diptera	Chironomidae	Chironomidae	Cladotanytarsus	Cladotanytarsus			FCHAR6721-19		97.8	0	0	0	0	0	0	0	0	0	0	0	0	0	0	0	0	0	0	0	0	0	0	0	0	1	0	0	0	0	0	0	0
1	Eukaryota	Eukaryota	Arthropoda	Arthropoda	Insecta	Insecta	Diptera	Diptera	Chironomidae	Chironomidae	Cricotopus	Cricotopus	Cricotopus festivellus	Cricotopus festivellus	CHRFI512-11;BATFP093-11;CHRFI729-11;CHRSV524-11;LEFIJ3691-16;BATFP091-11;CHRSV515-11;CHRSV517-11;BSCHI731-17;BSCHI522-17;BSCHI708-17;NEACH003-12;LEFIJ3692-16;CHRSV514-11;BATFP092-11	JN275510;MZ624688;JN275568;MZ656187;MZ627252;MZ660312;MZ627778	100	0	0	0	0	0	0	0	0	0	0	0	0	0	0	0	0	0	14	0	0	0	0	0	0	0	0	0	0	0	0	0	0
1	Eukaryota	Eukaryota	Arthropoda	Arthropoda	Insecta	Insecta	Diptera	Diptera	Chironomidae	Chironomidae	Cricotopus	Cricotopus	Cricotopus triannulatus	Cricotopus triannulatus	SMTPB12516-13;RRSSC2566-15;RRSSC2910-15;RRMPB3280-15;RRMPB2020-15;RRSSC2814-15;RRSSC3469-15;RRMPB3982-15;RRINV3601-15;RRMPB3492-15;RRSSC2495-15;RRSSC3054-15;RRMPB3016-15;RRSSC2170-15;RRMPB2363-15;RRMPB3592-15;RRSSC2599-15;RRMPB764-15;SMTPB12393-13;RRSSA858-15;RRMPA544-15;RRMPB1514-15;RRSSC3830-15;RRMFG383-15;RRSSC1476-15;RRSSC5841-15;RRSSC2766-15;RRSSC2728-15;SSROC243-14;RRMPB2902-15;RRSSC5726-15…	KR744563;MG306632;MG305104;KT612259;KT612403;MG301228;MG301281;KT612490;KT706673;KT608828;MG300767;MG299182;KT612155;MG300233;KT609595;KT611899;MG302688;KT608376;KR745267;KT610883;KT611905;KT612004;MG305903;KT611989;MG300865;MG302636;MG307546;MG300218;KR519628;KT612479;MG307830;KT612739;KT609709;KT612147;KT611454;KT612737;KT612181;KR179329;MG299682;KT612352;KT610818;MG300275;MG301819;KT612567;KT6…	95.7	1	0	0	0	0	0	0	0	0	0	0	0	0	0	0	0	0	0	0	0	0	0	0	0	0	0	0	0	0	0	0	0
1	Eukaryota	Eukaryota	Arthropoda	Arthropoda	Insecta	Insecta	Diptera	Diptera	Chironomidae	Chironomidae	Diamesa	Diamesa	Diamesa insignipes	Diamesa insignipes	GMGMF944-14;GMGMG623-14;GMGMG1483-14;GMGMF974-14;GMGMG1391-14;GMGMF670-14;GMGMF1327-14;GMGMF217-14;GMGMF1337-14;GMGMF620-14;GMGMF609-14;GMGMF137-14;GMGMG598-14;GMGMF961-14;GMGMG695-14;GMGMG865-14;GMGMF1483-14;GMGMG644-14;GMGMF981-14;GMGMF1383-14;GMGMF570-14;GMGMF1277-14;GMGMF1365-14;GMGMG949-14;GMGMF195-14;GMGMG1394-14;GMGMF775-14;GMGMF130-14;GMGMG724-14;GMGMF1157-14;GMGMF1459-14;GMGMF496-14;GMGM…	MT843133;LN897587;MT843131;MT843130;MT843134	100	0	0	0	0	0	0	0	0	0	0	0	0	0	0	0	0	0	0	0	0	0	0	0	0	0	0	0	0	0	0	2	0
1	Eukaryota	Eukaryota	Arthropoda	Arthropoda	Insecta	Insecta	Diptera	Diptera	Chironomidae	Chironomidae	Gymnometriocnemus	Gymnometriocnemus	Gymnometriocnemus brumalis	Gymnometriocnemus brumalis	GBMIN17631-13;GMGMF1486-14;GMGMF916-14;GMGMF313-14;GMGMF334-14;GMGMF467-14;GMGMF240-14;GMGMF633-14;GMGMF551-14;GMGMF1375-14;GMGMF152-14;GMGMF725-14;GMGMF646-14;GMGMF099-14;GMGMF641-14;GMGMF443-14;GMGMF763-14;GMGMF1025-14;GMGMF1496-14;GMGMF552-14;GMGMF1372-14;GMGMF379-14;GMGMF138-14;GMGMF1355-14;GMGMF1167-14;GMGMF720-14;GMGMF964-14;GMGMF301-14;GMGMF1400-14	JQ801602	100	0	0	0	0	0	0	0	0	0	0	0	0	0	0	0	0	0	0	7	0	0	0	0	0	0	0	0	0	0	0	0	0
1	Eukaryota	Eukaryota	Arthropoda	Arthropoda	Insecta	Insecta	Diptera	Diptera	Chironomidae	Chironomidae	Macropelopia	Macropelopia	Macropelopia nebulosa	Macropelopia nebulosa	PGBAL349-19;CHMNO134-14;CHMNO109-14;CHMNO156-14;PGBAL182-19;LEFIJ3967-16;CHMNO108-14;LEFIJ3968-16;MIDGE387-06;CHMNO180-15;GASBB253-18;PGBAL410-19;PGBAL373-19;CHMNO376-15;CHMNO377-15;GASBB284-18;CHMNO170-14;PGBAL118-19;PGBAL348-19;PGBAL413-19;PGBAL406-19;PGBAL163-19;PGBAL145-19	MT534760;MT535172;MZ659521;MZ657988;MT324087;MT535175;MT535326;MW378389;MT534740;MT534824;MT534956;MT534743;MT534737;MT535017	100	0	0	0	0	0	0	0	0	0	0	0	0	0	0	0	0	0	0	0	7	0	0	0	0	0	0	0	0	0	0	0	0
1	Eukaryota	Eukaryota	Arthropoda	Arthropoda	Insecta	Insecta	Diptera	Diptera	Chironomidae	Chironomidae	Metriocnemus	Metriocnemus	Metriocnemus tristellus	Metriocnemus tristellus	MIDGE541-08	HQ105192	97.1	0	29	0	0	0	0	0	0	0	0	0	0	0	0	0	0	0	0	0	0	0	0	0	0	0	0	0	0	0	0	0	0
1	Eukaryota	Eukaryota	Arthropoda	Arthropoda	Insecta	Insecta	Diptera	Diptera	Chironomidae	Chironomidae	Micropsectra	Micropsectra	Micropsectra atrofasciata	Micropsectra atrofasciata	GMBUB524-14;GMBUA646-14;GMBUA727-14		100	0	0	0	0	0	0	0	0	0	0	0	0	0	0	0	0	0	0	0	0	0	0	0	0	0	0	0	0	0	0	0	0
1	Eukaryota	Eukaryota	Arthropoda	Arthropoda	Insecta	Insecta	Diptera	Diptera	Chironomidae	Chironomidae	Micropsectra	Micropsectra	Micropsectra notescens	Micropsectra notescens	MIDGE122-06	AM398706	100	0	0	0	0	0	0	0	0	0	0	0	0	0	0	0	78	0	0	0	0	0	0	0	0	0	0	0	0	0	0	0	0
6	Eukaryota	Eukaryota	Arthropoda	Arthropoda	Insecta	Insecta	Diptera	Diptera	Chironomidae	Chironomidae	Micropsectra	Micropsectra	Micropsectra radialis	Micropsectra radialis	CHRSV214-08;MIDGE911-11;GBDPC012-10;MIDGE910-11;CHRSV212-08;GBDPC013-10;CHRSV295-09;LEFIJ5872-17;CHRSV214-08;MIDGE911-11;GBDPC012-10;MIDGE910-11;CHRSV212-08;GMOYO080-19;GBDPC013-10;CHRSV295-09;LEFIJ5872-17	MT047731;FN796507;MT047782;FN796506;MT048186;MZ658630	97.1167	0	197	42	0	54	246	0	3	0	0	3	0	259	0	8	236	0	44	184	0	0	86	0	56	0	0	1	0	0	0	0	0
1	Eukaryota	Eukaryota	Arthropoda	Arthropoda	Insecta	Insecta	Diptera	Diptera	Chironomidae	Chironomidae	Micropsectra	Micropsectra		Micropsectra contracta;Micropsectra junci	MIDGE106-06;CHRFI014-10;BSCHI366-17;MIDGE104-06;MIDGE217-06	AM398692;HQ941596;AM398690;HQ105196	100	5	0	35	25	0	16	0	46	0	11	0	0	0	0	0	0	0	0	0	0	0	0	0	0	0	0	0	0	0	0	0	0
1	Eukaryota	Eukaryota	Arthropoda	Arthropoda	Insecta	Insecta	Diptera	Diptera	Chironomidae	Chironomidae	Microtendipes	Microtendipes	Microtendipes pedellus	Microtendipes pedellus;Microtendipes cf. pedellus	CHBAL074-20;LEFIJ3806-16;BSCHI526-17;MPCHN030-17;GASBB607-18;LEFIJ3805-16	MT534686;MZ660701;MZ656320	97.8	0	0	0	0	0	0	0	0	0	0	0	0	0	0	0	0	0	6	0	0	0	0	0	0	0	0	0	0	0	0	0	0
2	Eukaryota	Eukaryota	Arthropoda	Arthropoda	Insecta	Insecta	Diptera	Diptera	Chironomidae	Chironomidae	Parachironomus	Parachironomus	Parachironomus gracilior	Parachironomus gracilior	GDIP3602-22;BSCHI119-17;BSCHI217-17;BATFP246-11;GDIP3636-22;GDIP3571-22;BSCHI565-17;GMBUA502-14;GDIP3675-22;GDIP3834-22;BSCHI117-17;BSCHI701-17;GDIP3659-22;BSCHI821-17;BSCHI216-17;LEFIJ3593-16;GDIP3805-22;GDIP3631-22;GMBML082-17;LEFIJ3592-16	OP927483;MZ624787;OP927479;OP927475;OP927572;OP927659;OP927455;MZ660258;OP927681;OP927641;MZ657740	99.3	0	0	0	0	0	0	0	0	0	0	0	0	0	20	0	0	0	0	0	0	0	0	0	0	0	0	0	0	0	0	0	141
1	Eukaryota	Eukaryota	Arthropoda	Arthropoda	Insecta	Insecta	Diptera	Diptera	Chironomidae	Chironomidae	Paracladopelma	Paracladopelma			DNARA196-21;CCHAR8605-19;CNTUA4572-14;CCHAR10364-19;CCHAR10416-19;CNTUA2068-14;CNTUA905-14;BCHAR3752-18;BCHAR3050-18;CNTUA727-14;BCHAR3682-18;BCHAR2893-18;CCHAR10065-19;CCHAR10410-19;BCHAR3674-18;CCHAR10054-19;DNARA960-21;BCHAR2971-18;BCHAR3006-18;CCHAR8629-19;BCHAR3811-18;CCHAR8854-19;CNTUA3369-14;MCHAC416-19;CNTUA2936-14;CCHAR8863-19;CNTUA535-14;CCHAR10377-19;BCHAR3845-18;BCHAR3743-18;CNTUA1465…	MN681907;KR616914;MN666461;MN669101;KR627492;KR625938;MN673433;MN677588;KR625565;MN669770;MN683380;MN681819;MN667395;MN669033;MN676411;MN677712;MN675886;MN680834;MN681212;MN677702;KR621189;KR619700;MN675539;KR627328;MN674750;MN680421;MN676867;KR618461;MN667979;MN680068;MN675937;MN667907;MN677099;MN677915;MN682515;MN678300;MN676968;MN674983;MN675213;MN682846;MN670228;MN680481;MN670083;KR627995;MN6…	98.6	0	0	0	0	0	52	0	0	0	0	0	0	0	0	0	0	0	0	0	0	0	0	0	0	0	0	0	0	0	0	0	0
1	Eukaryota	Eukaryota	Arthropoda	Arthropoda	Insecta	Insecta	Diptera	Diptera	Chironomidae	Chironomidae	Paratanytarsus	Paratanytarsus	Paratanytarsus tenuis	Paratanytarsus tenuis	GMBMJ1364-17;MIDGE177-06;PARAT007-14;GMBMB067-17;MIDGE178-06;CHRFI459-11	AM398763;AM398764;JN265046	100	0	0	0	0	0	0	0	0	0	0	0	0	0	0	0	0	0	0	0	0	0	0	0	0	0	0	0	0	0	23	0	0
1	Eukaryota	Eukaryota	Arthropoda	Arthropoda	Insecta	Insecta	Diptera	Diptera	Chironomidae	Chironomidae	Paratendipes	Paratendipes	Paratendipes albimanus	Paratendipes albimanus	GMGMD134-14;GMNWK142-14;LEFIJ3706-16;GMNWJ1937-14;GMNWJ468-14;GMNWJ464-14;PGBAL399-19;CHBAL049-20;CHBAL176-20;GMNWJ1833-14;PGBAL404-19;CHBAL047-20;BSCHI496-17;GMGMU1385-20;CHEIK128-13;GMGMD1577-14;GMNWJ2053-14;GMNWK2280-14;GMNWK255-14;GMGMP1717-18;GMNWJ225-14;GMGMP4898-18;PGBAL171-19;GMGMM865-14;GMNWJ880-14;GASBB811-18;GMGMU520-20;GMGMP382-18;AMTPE469-15;GMNWJ269-14;GMNWJ804-14;GMNWJ607-14;GMNWK2…	MZ659783;MT535331;MT535248;MT534817;MT534816;MT535027;MT535151;MT535127;MZ624947;MT534859;MT535293;MT534728;MZ623122;MT534765;MT534921;MZ623887;MZ658729;MT535267;MZ627926;MZ628577;MZ626265;MZ623855;MT535136;MT535372;MT534796;MT535073;MT534927;MT534798;MT535389;MT534868;MT534943;MT534882;MT535279;MT534710	99.3	0	0	0	0	0	0	0	0	0	0	0	0	0	0	106	0	0	0	0	0	0	0	16	0	0	0	0	0	0	0	0	0
1	Eukaryota	Eukaryota	Arthropoda	Arthropoda	Insecta	Insecta	Diptera	Diptera	Chironomidae	Chironomidae	Polypedilum	Polypedilum	Polypedilum nubeculosum	Polypedilum nubeculosum	BSCHI580-17;XJDQD1178-18;BSCHI823-17;PGBAL328-19;LEFIJ3929-16;BSCHI681-17;GMBMS719-18;PGBAL312-19;PGBAL075-19;BSCHI090-11;PGCBG050-20;GDIP3542-22;PGBAL217-19;GDIP3734-22;PGBAL473-19	MT535190;MZ659946;MT535290;MT535387;KC250832;MT534918;OP927584;MT535029;OP927580;MT534964	97.1	0	0	0	0	0	0	0	0	0	0	0	0	0	0	0	0	0	0	0	0	0	0	0	0	0	0	0	0	1	0	0	0
1	Eukaryota	Eukaryota	Arthropoda	Arthropoda	Insecta	Insecta	Diptera	Diptera	Chironomidae	Chironomidae	Polypedilum	Polypedilum	Polypedilum nubifer	Polypedilum nubifer	CTP009-15;YHJ032-18;JCDB059-15;GBDPC894-14;GBDPC052-13;GBDPC893-14;GBDPC928-14;GBMNF24662-22;GBDPC917-14;GBMNF24660-22;GBDPC925-14;GBDPC932-14;USDIQ1743-10;SMTPR9858-16;GBDPC903-14;YHJ002-18;GBDPC927-14;JCDB271-15;CTP008-15;GBDPC907-14;GBDPC900-14;GBDPC899-14;GBDPC909-14;DISA941-19;GBDPC908-14;GBDPC050-13;GBDPC929-14;GBDPC923-14;YHJ042-18;GBDPC933-14;GBDPC350-14;TRIPO011-16;GBDPC913-14;GBDPC930-1…	MG950024;MN521301;MG950073;KJ530858;KF274006;KJ530857;KJ530951;OM974413;KJ530881;OM974411;KJ530948;KJ530955;HQ582941;KJ530867;MN521305;KJ530950;MG949798;MG949964;KJ530871;KJ530864;KJ530863;KJ530873;KJ530872;KF274008;KJ530952;KJ530946;MN521306;KJ530956;AB838686;MG950016;KJ530877;KJ530953;KU720134;LC495108;MG949935;KJ530876;MN521310;MN521303;MN521309;MG949843;MN521302;KJ530949;KJ530954;MN521307;KJ5…	100	0	0	0	0	0	0	0	0	0	0	0	0	0	0	0	0	0	0	0	0	6	0	0	0	0	0	0	0	0	0	0	0
1	Eukaryota	Eukaryota	Arthropoda	Arthropoda	Insecta	Insecta	Diptera	Diptera	Chironomidae	Chironomidae	Procladius	Procladius	Procladius culiciformis	Procladius culiciformis	PGBAL444-19;GDIP3776-22;GDIP3553-22	MT535149;OP927528;OP927568	100	0	0	0	0	0	0	0	0	0	0	0	0	0	0	0	0	0	0	0	0	0	0	0	0	0	0	0	0	0	0	20	0
1	Eukaryota	Eukaryota	Arthropoda	Arthropoda	Insecta	Insecta	Diptera	Diptera	Chironomidae	Chironomidae	Procladius	Procladius	Procladius nigriventris	Procladius nigriventris	CHMNO097-14;ATNA531-10;LEFIJ3663-16;SSGLA6561-15;ATNA075-09;FCHAR3598-19;GDIP3773-22;CHMNO204-15;GMOZF824-21;ATNA532-10;CHMNO072-14;CHRFI079-10;CHMNO178-15;CHRFI040-10;MIDGE987-13;CHRFI818-12;GDIP3777-22	HQ551512;MZ658399;MF819982;MW378382;OP927509;HQ551513;HQ941655;HQ941617;OP927612	100	0	0	0	0	0	0	0	0	0	0	0	0	0	0	0	0	0	0	0	0	0	9	0	0	0	0	0	0	0	0	0	0
1	Eukaryota	Eukaryota	Arthropoda	Arthropoda	Insecta	Insecta	Diptera	Diptera	Chironomidae	Chironomidae	Procladius	Procladius	Procladius pectinatus	Procladius pectinatus	LEFIJ3519-16;LEFIJ3670-16;LEFIJ3664-16;LEFIJ3905-16;LEFIJ3671-16;LEFIJ3906-16;LEFIJ3520-16	MZ659498;MZ657447;MZ660119;MZ656975;MZ657840;MZ657899;MZ658221	100	0	0	0	0	0	0	0	0	0	0	0	0	0	0	0	0	0	3	0	0	0	0	0	0	0	0	0	0	0	0	0	0
1	Eukaryota	Eukaryota	Arthropoda	Arthropoda	Insecta	Insecta	Diptera	Diptera	Chironomidae	Chironomidae	Procladius	Procladius	Procladius rufovittatus	Procladius rufovittatus	GMOYC203-19;GMOYG314-19;BARSB027-16;OPPEO1048-17;ELPCG2927-17;GMOYC325-19		100	0	0	0	0	59	0	0	0	0	0	0	0	0	0	0	0	0	0	0	0	0	0	0	0	0	0	0	0	0	0	0	0
1	Eukaryota	Eukaryota	Arthropoda	Arthropoda	Insecta	Insecta	Diptera	Diptera	Chironomidae	Chironomidae	Psectrocladius	Psectrocladius		Psectrocladius limbatellus;Psectrocladius sordidellus	LEFIJ3470-16;CHRFI229-10;CHURC512-08;LEFIJ3676-16;GMOVE1232-15;LEFIJ3677-16	MZ660224;JF870842;MZ658030;MG144243;MZ657593	100	0	0	0	0	0	0	0	0	0	25	0	0	0	0	0	0	0	0	0	0	0	0	0	0	0	0	0	0	0	0	0	0
3	Eukaryota	Eukaryota	Arthropoda	Arthropoda	Insecta	Insecta	Diptera	Diptera	Chironomidae	Chironomidae	Pseudochironomus	Pseudochironomus	Pseudochironomus prasinatus	Pseudochironomus prasinatus	BSCHI639-17;LEFIJ3488-16;BSCHI639-17;JWDCI406-10;LEFIJ3488-16;GBDP44162-19;GBMIN55472-17;BSCHI494-17;BSCHI340-17;BSCHI359-17;BSCHI693-17	MZ658002;KR656070;MZ658002;KY225369;KY225370	99.5333	0	0	0	1	0	33	0	0	0	0	0	0	11	0	0	0	0	0	0	39	0	0	0	0	0	0	0	0	1	185	0	0
1	Eukaryota	Eukaryota	Arthropoda	Arthropoda	Insecta	Insecta	Diptera	Diptera	Chironomidae	Chironomidae	Rheotanytarsus	Rheotanytarsus	Rheotanytarsus curtistylus	Rheotanytarsus curtistylus	LEFIJ3347-16;LEFIJ3346-16	MZ660017;MZ657057	100	0	0	0	0	0	0	0	4	0	0	0	0	0	0	0	0	0	0	0	0	0	0	0	0	0	0	0	0	0	0	0	0
1	Eukaryota	Eukaryota	Arthropoda	Arthropoda	Insecta	Insecta	Diptera	Diptera	Chironomidae	Chironomidae	Rheotanytarsus	Rheotanytarsus	Rheotanytarsus photophilus	Rheotanytarsus photophilus	LEFIJ3333-16;GDIP3560-22;GDIP3673-22;CHCHI2981-20;LEFIJ3332-16;CHCHI291-19;GMBMN068-17	MZ658040;OP927644;OP927485;ON534099;MZ659545;ON534091;ON534096	100	0	0	0	0	0	0	0	0	0	0	0	0	0	0	0	0	0	0	0	0	0	0	0	0	0	0	0	0	0	0	0	35
4	Eukaryota	Eukaryota	Arthropoda	Arthropoda	Insecta	Insecta	Diptera	Diptera	Chironomidae	Chironomidae	Sergentia	Sergentia	Sergentia coracina	Sergentia coracina	MIDGE277-06;GJOA3659-21;BSCHI803-17;CHMNO126-14;MIDGE275-06;GJOA545-21;GJOA2617-21		97.65	0	108	394	6	123	0	0	0	5	1	0	2	5	0	220	0	0	81	1	6	0	0	0	1	0	0	15	1	0	0	0	0
20	Eukaryota	Eukaryota	Arthropoda	Arthropoda	Insecta	Insecta	Diptera	Diptera	Chironomidae	Chironomidae	Stempellinella	Stempellinella	Stempellinella edwardsi	Stempellinella edwardsi	CNTUB4622-14;CNTUB3412-14;GMOLJ431-18;CNTUA3653-14;BSCHI764-17;LEFIJ3646-16;CNTUA5399-14;CNTUA2369-14;CNTUB5432-14;MIDGE201-06;CNTUB4622-14;BSCHI248-17;CNTUB3412-14;GMOLJ431-18;BSCHI247-17;CNTUA3653-14;BSCHI764-17;LEFIJ3646-16;CNTUA5399-14;CNTUA2369-14;CNTUB5432-14;MIDGE201-06;CHRFI211-10;CNTUB4622-14;CNTUB3412-14;GMOLJ431-18;CNTUA3653-14;BSCHI764-17;LEFIJ3646-16;CNTUA5399-14;CNTUA2369-14;CNTUB54…	KR627552;KR615331;KR618115;MZ657332;KR621849;KR621798;KR620448;EF585418	97	0	0	19	0	0	0	0	0	0	0	7	0	0	0	16	1	0	0	26382	0	82	0	0	2577	0	0	6	0	0	0	0	1
7	Eukaryota	Eukaryota	Arthropoda	Arthropoda	Insecta	Insecta	Diptera	Diptera	Chironomidae	Chironomidae	Stempellinella	Stempellinella		Stempellinella edwardsi	CNTUB4622-14;CNTUB3412-14;GMOLJ431-18;CNTUA3653-14;BSCHI764-17;LEFIJ3646-16;CNTUA5399-14;CNTUA2369-14;CNTUB5432-14;MIDGE201-06;CHRFI211-10;CHRFI211-10;CNTUB4622-14;CNTUB3412-14;GMOLJ431-18;CNTUA3653-14;BSCHI764-17;LEFIJ3646-16;CNTUA5399-14;CNTUA2369-14;CNTUB5432-14;MIDGE201-06	KR627552;KR615331;KR618115;MZ657332;KR621849;KR621798;KR620448;EF585418	92.8	0	0	0	0	0	0	0	0	0	0	0	0	0	0	0	0	0	0	6	0	0	0	0	1	0	0	0	0	0	0	0	0
1	Eukaryota	Eukaryota	Arthropoda	Arthropoda	Insecta	Insecta	Diptera	Diptera	Chironomidae	Chironomidae	Stempellinella	Stempellinella		Stempellinella fimbriata	CNLMH041-14;CNLMQ492-14	KR279200;KR284982	92.1	0	0	0	0	0	0	0	0	0	0	0	0	0	0	0	0	0	0	1	0	0	0	0	0	0	0	0	0	0	0	0	0
15	Eukaryota	Eukaryota	Arthropoda	Arthropoda	Insecta	Insecta	Diptera	Diptera	Chironomidae	Chironomidae	Tanytarsus	Tanytarsus	Tanytarsus bathophilus	Tanytarsus bathophilus	MIDGE965-13;GMBUE2505-14;MIDGE972-13;CHMNO094-14;LEFIJ3624-16;CCHAR11129-19;TANYT071-14;BCHAR448-18;BCHAR301-18;BCHAR487-18;MCHAE311-19;CCHAR676-19;MCHAE357-19;BCHAR522-18;SSDWA3862-15	KT613558;KT613358;KT613357;MZ659292;MN669783;KT613387;MN682348;MN666821;MN677783;MN672767;MN667092;MG068401	97.16	0	4	0	0	0	0	0	0	0	15	0	0	0	0	0	0	0	924	8	0	0	0	0	1	0	2	0	0	0	0	0	0
1	Eukaryota	Eukaryota	Arthropoda	Arthropoda	Insecta	Insecta	Diptera	Diptera	Chironomidae	Chironomidae	Tanytarsus	Tanytarsus	Tanytarsus debilis	Tanytarsus debilis	GMOLA293-18;LEFIJ3374-16	MZ657905	99.3	0	0	0	0	0	0	0	0	0	0	0	0	0	0	0	0	0	2	0	0	0	0	0	0	0	0	0	0	0	0	0	0
1	Eukaryota	Eukaryota	Arthropoda	Arthropoda	Insecta	Insecta	Diptera	Diptera	Chironomidae	Chironomidae	Tanytarsus	Tanytarsus	Tanytarsus eminulus	Tanytarsus eminulus	BATFP138-11	MZ624885	100	0	0	0	0	0	0	0	0	0	0	0	0	0	0	0	0	0	0	0	0	0	0	0	0	14	0	0	0	0	0	0	0
1	Eukaryota	Eukaryota	Arthropoda	Arthropoda	Insecta	Insecta	Diptera	Diptera	Chironomidae	Chironomidae	Tanytarsus	Tanytarsus	Tanytarsus heusdensis	Tanytarsus heusdensis	GMGMD1088-14;GMGMC296-14		100	0	0	0	0	0	0	0	0	0	0	0	0	0	0	0	0	0	0	0	0	0	0	14	0	0	0	0	0	0	0	0	0
1	Eukaryota	Eukaryota	Arthropoda	Arthropoda	Insecta	Insecta	Diptera	Diptera	Chironomidae	Chironomidae	Tanytarsus	Tanytarsus	Tanytarsus mendax	Tanytarsus mendax	JWDCI507-10;LEFIJ3808-16;TANYT075-14	JF877447;MZ659376;KT613606	99.3	0	0	0	0	0	0	0	0	0	0	0	0	0	0	2	0	0	0	0	0	0	0	0	0	0	0	0	0	0	0	0	0
1	Eukaryota	Eukaryota	Arthropoda	Arthropoda	Insecta	Insecta	Diptera	Diptera	Chironomidae	Chironomidae	Tanytarsus	Tanytarsus		Tanytarsus bathophilus	MIDGE965-13;GMBUE2505-14;MIDGE972-13;CHMNO094-14;LEFIJ3624-16	KT613558;KT613358;KT613357;MZ659292	94.2	0	0	0	0	0	0	0	0	0	0	0	0	0	0	0	0	0	0	0	0	0	0	0	0	0	0	0	0	0	0	0	0
1	Eukaryota	Eukaryota	Arthropoda	Arthropoda	Insecta	Insecta	Diptera	Diptera	Chironomidae	Chironomidae	Tanytarsus	Tanytarsus		Tanytarsus telmaticus;Tanytarsus lestagei	CHIFI408-16;TANYT091-14;CHMNO386-15;TANYT090-14;CHMNO152-14	MZ657418;KT613793;KT613395;KT613447	97.8	0	0	0	0	0	0	0	0	0	0	0	0	0	0	0	0	0	16	0	0	0	0	0	0	0	0	0	0	0	0	0	0
2	Eukaryota	Eukaryota	Arthropoda	Arthropoda	Insecta	Insecta	Diptera	Diptera	Chironomidae	Chironomidae		Chironomus;Cladotanytarsus		Chironomus plumosus;Cladotanytarsus atridorsum	BSCHI517-17;GBMIN55141-17;BSCHI661-17;GDIP3797-22;GDIP3544-22;GBDP44143-19;GBMIN33074-13	KY225376;OP927442;OP927630;KY225375;JN016833	97.8	0	0	0	0	0	0	0	0	0	0	0	0	0	0	0	0	0	0	2	0	0	0	0	0	0	0	0	0	0	0	0	0
2	Eukaryota	Eukaryota	Arthropoda	Arthropoda	Insecta	Insecta	Diptera	Diptera	Chironomidae	Chironomidae		Chironomus;Psectrocladius		Chironomus anthracinus;Psectrocladius oxyura	GBDP44080-19;GBDP44145-19;GBDP44090-19	KY225341;KY225339;KY225340	98.55	0	0	0	0	0	0	0	0	0	0	0	0	0	0	0	0	0	0	1	0	0	0	0	18	0	0	0	11	0	0	4	0
1	Eukaryota	Eukaryota	Arthropoda	Arthropoda	Insecta	Insecta	Diptera	Diptera	Chironomidae	Chironomidae		Stempellinella;Chironomus		Stempellinella edwardsi;Chironomus cf. plumosus 3 JC-2015	CNTUB4622-14;CNTUB3412-14;GBMIN54440-17;GMOLJ431-18;CNTUA3653-14;BSCHI764-17;LEFIJ3646-16;CNTUA5399-14;CNTUA2369-14;CNTUB5432-14;MIDGE201-06	KR627552;KR615331;KP902745;KR618115;MZ657332;KR621849;KR621798;KR620448;EF585418	90.6	0	0	0	0	0	0	0	0	0	0	0	0	0	0	0	0	0	0	1	0	0	0	0	0	0	0	0	0	0	0	0	0
7	Eukaryota	Eukaryota	Arthropoda	Arthropoda	Insecta	Insecta	Diptera	Diptera	Chironomidae	Chironomidae					GBMND47227-21;GBMND47204-21;GBMND46448-21;GBMND47494-21;GMOYI183-19;GMOYI1091-19;GMOYI1094-19;GMOYI1105-19;GMOYI1011-19;GMOYI238-19;GMOYI676-19;GMOYI793-19;GMOYI221-19;GMOYI1100-19;GMOYI211-19;GMOYI757-19;GBMND47519-21;GBMND46583-21;GBMND47291-21;GBMND46230-21;GBMND46208-21;GBMND46472-21;PGCBG085-20;GBMND47190-21;GBMND47282-21;GBMND47465-21;GBMND46212-21	MW605756;MW605741;MW606080;MW605920;MW605934;MW606143;MW605801;MW605971;MW605954;MW606094;MT535095;MW605733;MW605793;MW605913;MW605957	93.7143	78	0	0	1075	0	0	126	0	0	60	0	0	0	0	0	0	0	0	2	1	0	0	0	0	0	0	0	0	0	0	0	41
1	Eukaryota	Eukaryota	Arthropoda	Arthropoda	Insecta	Insecta	Diptera	Diptera	Culicidae	Culicidae	Anopheles	Anopheles		Anopheles franciscanus	MOSN5673-20;MOSN9482-22		92.1	0	0	0	0	0	0	0	0	0	0	0	0	0	0	0	0	0	0	0	22	0	0	0	0	0	0	0	0	0	0	0	0
1	Eukaryota	Eukaryota	Arthropoda	Arthropoda	Insecta	Insecta	Diptera	Diptera	Culicidae	Culicidae	Anopheles	Anopheles		Anopheles pseudowillmori;Anopheles forattinii;Anopheles farauti	GBMND47685-21;GBMND47690-21;GBMND47691-21;GBMNA9917-19;GBDP51345-19;GBMND47688-21;GBDP46276-19;GBDP51021-19;GBMND47692-21;MBIL060-10;GBDP14117-13;GBMND47686-21;GBMND47687-21;GBMNC2014-20;GBMND47694-21;GBMND47684-21;GBMND47689-21	MK579231;MK579226;MK579225;MF381664;MH844127;MK579228;JQ728241;NC 037813;MK579224;JX219736;MK579230;MK579229;MT871948;MK579222;MK579232;MK579227	92.8	0	0	0	0	0	3	0	0	0	0	0	0	0	0	0	0	0	0	0	0	0	0	0	0	0	0	0	0	0	0	0	0
1	Eukaryota	Eukaryota	Arthropoda	Arthropoda	Insecta	Insecta	Diptera	Diptera	Culicidae	Culicidae	Anopheles	Anopheles		Anopheles sinensis;Anopheles lesteri;Anopheles belenrae;Anopheles kleini	GBMIN55991-17;GBDP51592-19;GBDP51610-19;GBMIN55800-17;GBDP46304-19;GBMIN55901-17;GBMIN55930-17;GBMIN55957-17;GBMIN55995-17;GBMIN55807-17;GBMIN56002-17;GBMIN55989-17;GBANO989-14;GBDP51583-19;GBDP51620-19;GBMIN55970-17;GBDP49974-19;GBDP49981-19;GBMIN55803-17;GBMIN55938-17;GBMIN55949-17;GBDP48550-19;GBDP51596-19;GBMIN55847-17;GBMIN55940-17;GBMIN55805-17;GBDP51603-19;GBMIN55946-17;GBMIN55906-17;GBMNC…	KT966864;MG028721;MG028739;LC054429;JQ728020;KX779676;KT966860;KX779609;KX779643;KX779566;KX779751;KX779584;KJ617052;MG028712;MG028749;KX779629;MF179246;MF179253;LC054431;KX779608;KX779640;KX840629;MG028725;KX779613;KX779656;LC054432;MG028732;KX779662;KX779604;MT434319;KX779541;KX779773;MF498551;KX779748;MW829517;KX779719;KX779752;MF498530;KT966868;KX779705;GQ265918;MF498537;MH425432;MH425413;KX8…	100	0	0	0	0	0	0	0	0	0	0	0	0	0	0	0	0	0	0	0	0	6	0	0	0	0	0	0	0	0	0	0	0
1	Eukaryota	Eukaryota	Arthropoda	Arthropoda	Insecta	Insecta	Diptera	Diptera	Limoniidae	Limoniidae	Phylidorea	Phylidorea		Phylidorea ferruginea	IBIDP819-20;IBIDP318-19;IBIDP707-20;IBIDP433-19;IBIDP751-20;FINTI682-12;IBIDP643-20;UKAN1511-23	MZ196805;MZ196891;MZ196856;MZ196720;MZ196713;MZ624535;MZ196541	90.6	0	0	0	0	0	0	0	180	0	0	0	0	0	0	0	0	0	0	0	0	0	0	0	0	0	0	0	0	0	0	0	0
1	Eukaryota	Eukaryota	Arthropoda	Arthropoda	Insecta	Insecta	Diptera	Diptera	Limoniidae	Limoniidae					AMTPD3730-15		100	0	0	50	0	0	0	0	0	0	0	0	0	0	0	0	0	0	0	0	0	0	0	0	0	0	0	0	0	0	0	0	0
1	Eukaryota	Eukaryota	Arthropoda	Arthropoda	Insecta	Insecta	Diptera	Diptera	Ptychopteridae	Ptychopteridae	Ptychoptera	Ptychoptera	Ptychoptera quadrifasciata	Ptychoptera quadrifasciata	CNTIF4395-15;JSAUG180-11;CNTIC6253-15;CNTIF4389-15;CNTIF4396-15;CNTIH3563-15;CNTIH3569-15;CNTIF4390-15;CNTIF4398-15;CNTIH3564-15;CNTIH3568-15;CNTID1069-15;CNTID2372-15;CNTIF4394-15;CNTIF4399-15;JSDIR816-11;CNTID2563-15	MF859557;KR664319;MF851001;MF860007;MF854460;MF853443;MF853377;MF856790;MF853092;MF851229;MF857345;MF854598;MF855752;MF850444;MF857469;KR656118;MF859757	95	0	0	0	0	0	0	0	0	0	0	0	0	0	0	0	0	0	0	0	0	0	0	0	0	0	0	0	0	0	136	0	0
1	Eukaryota	Eukaryota	Arthropoda	Arthropoda	Insecta	Insecta	Diptera	Diptera	Tabanidae	Tabanidae	Tabanus	Tabanus	Tabanus bromius	Tabanus bromius	NOBRA275-15;GBMNE30382-21;GBMNE30383-21;NOBRA274-15;NOBRA481-15;UZINS382-23;TDAOE133-21;AMTPD3594-15;NOBRA276-15;GBMNE30385-21;GMGML206-14	MK941769;MK941768;MK941766	100	0	0	0	0	0	0	0	0	0	0	0	0	0	0	0	0	0	0	0	0	0	0	0	0	0	0	0	0	0	0	0	0
1	Eukaryota	Eukaryota	Arthropoda	Arthropoda	Insecta	Insecta	Diptera	Diptera	Tipulidae	Tipulidae	Tipula	Tipula	Tipula paludosa	Tipula paludosa	GMGMV2384-20;FINTI879-12;SMTPR10136-16;SMTPR4024-16;AMTPD4184-15;SMTPR10137-16;CNPET001-14;SMTPJ4593-14;SMTPR10138-16;SMTPR10140-16;SMTPR10141-16;CNBRI408-14;SMTPR4214-16;GBMNB13043-20;GBMIN14590-13;SMTPI5477-14;SMTPR10139-16;SMTPI5476-14;DINOR182-18;AMTPD4225-15;SMTPR3385-16;SMTPP2498-15;FINTI809-12;SMTPR10142-16;SMTPO8760-15;SMTPP992-15;SMTPP991-15;SMTPP1562-15;SMTPO7903-15;SMTPO8759-15;SMTPI15…	MZ628621;MG168697;MG167079;MG168215;KR398918;KR724789;MG164062;MG168144;MG166692;KR383859;MG169982;MF059303;HE614029;KR772577;MG169566;KR761914;MG165783;MG168234;MZ627543;MG166005;MG162935;MG164230;MG168423;MG170437;MG165292;MG166432;KR775853;HM416303;MN713950;MG166316;MG167414;MG170791;KR773271;KR770963;KR758940	100	0	97	0	0	0	0	0	0	0	0	0	0	0	0	15	0	0	0	0	0	0	0	0	25	0	0	0	0	0	46	0	8
1	Eukaryota	Eukaryota	Arthropoda	Arthropoda	Insecta	Insecta	Diptera	Diptera	Tipulidae	Tipulidae	Tipula	Tipula		Tipula fulvipennis;Tipula nevada	WPTIP178-13;VALM020-23;WPTIP162-13		100	0	0	0	0	0	0	0	0	0	0	0	0	0	0	0	0	0	0	0	0	0	0	212	0	0	0	0	0	0	0	0	0
1	Eukaryota	Eukaryota	Arthropoda	Arthropoda	Insecta	Insecta	Diptera	Diptera		Limoniidae;Tipulidae		Pseudolimnophila;Neolimnomyia		Pseudolimnophila ebullata;Neolimnomyia batava;Pseudolimnophila sepium	IBIDP418-19;UKAN1513-23;FINTI782-12;IBIDP340-19;UKAN2262-23	MZ196583;MZ196734	100	0	0	0	0	0	0	0	0	0	0	0	0	0	0	0	0	0	0	0	0	0	0	0	0	0	11	0	0	0	0	0	0
2	Eukaryota	Eukaryota	Arthropoda	Arthropoda	Insecta	Insecta	Diptera	Diptera		Syrphidae;Tabanidae		Eristalis;Leucotabanus		Eristalis intricarius;Eristalis intricaria;Leucotabanus exaestuans	BEEEE368-16;GBMNB24949-20;ASIND3997-12;ASIND4247-12;PLAFP008-21;ASIND4001-12;ASIND3993-12;ASIND4000-12	MT132161	93.5	0	0	0	0	0	0	0	2	0	0	0	0	0	0	0	0	0	0	0	0	0	0	0	0	0	0	0	0	0	0	0	0
3	Eukaryota	Eukaryota	Arthropoda	Arthropoda	Insecta	Insecta	Ephemeroptera	Ephemeroptera	Caenidae	Caenidae	Caenis	Caenis	Caenis horaria	Caenis horaria	FBAQU1340-13;TRDEP010-15;FBAQU112-09;TRDEP011-15;EPHFI107-12;GBEPT360-14;FBAQU1356-13;MT622520.1;FBAQU1340-13;TRDEP010-15;FBAQU112-09;TRDEP011-15;GBEPT360-14;FBAQU1356-13;MT622520.1	KY262320;GU682187;KC158559;KY262338;KY261254;MT622520;KY262320;GU682187;KY262338;KY261254;MT622520	98.5667	0	0	0	0	0	0	0	0	9	1	1	0	0	0	0	0	0	0	0	0	0	0	62	0	91	0	0	0	0	0	0	0
15	Eukaryota	Eukaryota	Arthropoda	Arthropoda	Insecta	Insecta	Ephemeroptera	Ephemeroptera	Caenidae	Caenidae	Caenis	Caenis	Caenis luctuosa	Caenis luctuosa	GEPH064-18;GEPH045-18;GEPH061-18;GEPH056-18;GEPH103-18;GEPH058-18;GEPH062-18;FBAQU793-10;GBMIN64693-17;FBAQU793-10;FBAQU1252-12;FBAQU793-10;GEPH064-18;GEPH045-18;GEPH061-18;GEPH056-18;GEPH103-18;GEPH058-18;GEPH062-18;GBMIN64693-17	MW459808;MW459937;MW459552;MW459657;MW459567;MW459895;MW459423;HQ563205;MF458635;HQ563205;KY261593;HQ563205;MW459808;MW459937;MW459552;MW459657;MW459567;MW459895;MW459423;MF458635	96.7333	0	0	64	8	0	0	36	0	1	1	0	2	0	0	3	0	0	5259	0	3	9	0	17	0	0	0	0	4	0	0	0	0
2	Eukaryota	Eukaryota	Arthropoda	Arthropoda	Insecta	Insecta	Ephemeroptera	Ephemeroptera	Caenidae	Caenidae	Caenis	Caenis	Caenis macrura	Caenis macrura	GBEPT371-14;GEPH076-18	KY262085;MW459692	96.05	0	1	144	0	0	0	0	0	0	0	0	0	0	0	0	0	0	0	0	0	0	0	0	0	0	0	0	0	0	0	0	0
6	Eukaryota	Eukaryota	Arthropoda	Arthropoda	Insecta	Insecta	Ephemeroptera	Ephemeroptera	Caenidae	Caenidae	Caenis	Caenis		Caenis luctuosa	FBAQU1252-12;GEPH064-18;GEPH045-18;GEPH061-18;GEPH056-18;GEPH103-18;GEPH058-18;GEPH062-18;GBMIN64693-17;GEPH064-18;GEPH045-18;GEPH061-18;GEPH056-18;GEPH103-18;FBAQU1252-12;GEPH058-18;GEPH062-18;FBAQU793-10;GBMIN64693-17;FBAQU1252-12;FBAQU793-10;DTNHM2582-21;FBAQU1252-12	KY261593;MW459808;MW459937;MW459552;MW459657;MW459567;MW459895;MW459423;MF458635;MW459808;MW459937;MW459552;MW459657;MW459567;KY261593;MW459895;MW459423;HQ563205;MF458635;KY261593;HQ563205	92.4167	0	1	0	6	0	0	0	0	0	0	0	3	0	0	0	0	0	2720	0	4	0	0	0	0	0	0	0	0	0	0	0	0
1	Eukaryota	Eukaryota	Arthropoda	Arthropoda	Insecta	Insecta	Ephemeroptera	Ephemeroptera	Heptageniidae	Heptageniidae	Ecdyonurus	Ecdyonurus	Ecdyonurus helveticus	Ecdyonurus helveticus	FBAQU1331-13;GBEPT875-14;GBA20179-14;GBEPT880-14;FBAQU801-10	KY261984;KY261444;HG935045;KY261489;HQ563212	99.3	0	0	0	0	0	0	0	0	0	0	0	6	0	0	0	0	0	0	0	0	0	0	0	0	0	0	0	0	0	0	0	0
1	Eukaryota	Eukaryota	Arthropoda	Arthropoda	Insecta	Insecta	Ephemeroptera	Ephemeroptera	Heptageniidae	Heptageniidae	Ecdyonurus	Ecdyonurus	Ecdyonurus venosus	Ecdyonurus venosus	DTNHM2575-21;GBA20180-14;GBMIN64753-17	HG935046;MF458691	100	0	0	0	0	0	0	0	0	0	0	0	0	0	0	3	0	0	0	0	0	0	0	0	0	0	0	0	0	0	0	0	0
2	Eukaryota	Eukaryota	Arthropoda	Arthropoda	Insecta	Insecta	Lepidoptera	Lepidoptera	Noctuidae	Noctuidae	Orthosia	Orthosia		Orthosia hibisci	MZ364886.1;MZ364885.1;MZ364886.1;MZ364885.1;MZ364879.1;MZ364878.1;MZ364877.1	MZ364886;MZ364885;MZ364886;MZ364885;MZ364879;MZ364878;MZ364877	93.85	0	0	0	0	0	0	0	0	0	0	0	0	0	0	0	0	0	0	0	25	0	0	0	0	0	0	0	0	0	0	0	0
1	Eukaryota	Eukaryota	Arthropoda	Arthropoda	Insecta	Insecta	Lepidoptera	Lepidoptera		Noctuidae;Hesperiidae		Sympistis;Scotogramma;Perichares		Perichares prestoeaphaga	MZ364972.1;MZ364946.1;JF762576.1	MZ364972;MZ364946;JF762576	92.1	0	0	0	0	0	0	0	0	0	0	0	0	0	0	0	0	0	0	0	0	0	0	0	0	0	0	0	0	0	0	0	0
1	Eukaryota	Eukaryota	Arthropoda	Arthropoda	Insecta	Insecta	Megaloptera	Megaloptera	Sialidae	Sialidae	Sialis	Sialis	Sialis fuliginosa	Sialis fuliginosa	FBUK090-23;GBEPT302-14;FBNE137-13;MT584165.1	KJ592429;MT584165	100	0	43	0	0	0	0	0	0	0	0	0	0	0	0	0	0	0	0	0	0	0	0	0	0	0	0	0	0	0	0	0	0
2	Eukaryota	Eukaryota	Arthropoda	Arthropoda	Insecta	Insecta	Plecoptera	Plecoptera	Nemouridae	Nemouridae	Nemoura	Nemoura	Nemoura cinerea	Nemoura cinerea	FIEPT014-11;INTAP007-17;FIEPT002-11;NOEPT178-12;WPPLE185-14;GBEPT1299-14;GBCOU4561-14;WPPLE183-14;GMFIF777-12;GBEPT1112-14;NOEPT010-11;NOEPT058-11;WPPLE188-14;GBEPT291-14;INTAP008-17;PLEAA263-20;GMNWG3545-14;GBEPT1109-14;FIEPT011-11;FIEPT013-11;TRIFI1328-16;ZMBN959-17;INTAP009-17;BARCO083-14;GMFIB188-13;DRYAS11405-15;GMFIF776-12;GMFIG624-12;NOEPT075-11;FIEPT015-11;NOEPT138-12;FBAQU037-09;NOEPT153…	JF884150;JF884138;KY262150;KY262032;KY261975;JX495661;JX905850;KY262519;KY261501;JF884147;JF884149;MZ610964;JX905859;JF884151;GU682181;GU682166;JX905863;JF884148;MT410849;JF884150;JF884138;KY262150;KY262032;KY261975;JX495661;JX905850;KY262519;JX905854;KY261501;JF884147;JF884149;MZ610964;JX905859;JF884151;GU682181;GU682166;JX905863;JF884148;MT410849	98.55	0	48	0	0	0	0	0	0	0	0	0	0	0	0	0	0	0	0	0	0	0	0	0	0	0	0	0	0	0	0	0	0
1	Eukaryota	Eukaryota	Arthropoda	Arthropoda	Insecta	Insecta	Plecoptera	Plecoptera	Nemouridae	Nemouridae	Nemoura	Nemoura	Nemoura marginata	Nemoura marginata	PLEAA431-20;PLEAA428-20;INTAP046-17;INTAP225-17;WPPLE065-13;PLEAA414-20;INTAP045-17		100	0	0	0	0	0	0	0	0	0	0	0	0	0	0	0	0	0	0	0	0	0	0	0	0	1	0	0	0	0	0	0	0
1	Eukaryota	Eukaryota	Arthropoda	Arthropoda	Insecta	Insecta	Plecoptera	Plecoptera	Nemouridae	Nemouridae	Protonemura	Protonemura	Protonemura intricata	Protonemura intricata	GST294-15;PLEAA378-20;GST298-15;GST300-15;NOEPT130-12;GST284-15;GST308-15;FBAQU755-10;GST286-15;NOEPT107-12;GST301-15;FIEPT033-11;GST285-15;GBEPT519-14;GBEPT518-14;GST295-15;GST305-15;GST292-15;GST290-15;GBEPT517-14;GST299-15;GBEPT520-14;GST304-15;GST297-15;GBMNB60471-20;GST287-15;GST296-15;PLEAA221-20;FIEPT034-11;GST288-15;GBEPT516-14;GST303-15;GST289-15;GST307-15;GST302-15	KY261653;KY261855;KY262138;KY261860;KY261130;HQ563179;KY262466;KF492800;KY261698;JF884165;KY261745;KY262141;KY261798;KY261876;KY262052;KY261182;KY261207;KY262411;KY261320;KY261144;KY261871;KY261605;MK584474;KY261403;KY261548;JF884166;KY261735;KY261482;KY262284;KY262560;KY262510;KY262408	100	0	0	0	0	0	0	0	0	0	0	0	0	0	0	0	0	0	0	0	0	0	0	0	0	0	0	61	0	0	0	0	0
1	Eukaryota	Eukaryota	Arthropoda	Arthropoda	Insecta	Insecta	Trichoptera	Trichoptera	Odontoceridae	Odontoceridae	Odontocerum	Odontocerum	Odontocerum albicorne	Odontocerum albicorne	GBMH18013-19;GBMIN91746-17;KKCAD492-09;GBMIN91747-17;KKCAD493-09;GBMIN91744-17;GBMIN91745-17;NMS393-23;INTAP071-17	KY225404;KY225406;HM395641;KY225405;HM395642;KY225407;KY225408	100	0	0	0	0	0	0	0	0	0	0	0	0	0	0	0	0	0	0	0	0	0	0	0	0	0	3	0	0	0	0	0	0
2	Eukaryota	Eukaryota	Arthropoda	Arthropoda	Insecta	Insecta	Trichoptera	Trichoptera	Phryganeidae	Phryganeidae		Phryganea;Agrypnia		Phryganea bipunctata;Agrypnia obsoleta	HMCAD331-08;BHMKK170-12;PLEAA1105-20;FBAQU273-09;PLEAA1108-20;HMCAD323-08;PLEAA1090-20;PLEAA1107-20;HMCAD322-08;NC 050321.1;MT410848.1	KX106140;KX292243;GU713165;KX107512;KX104764;NC 050321;MT410848	98.2	0	0	0	0	0	0	0	0	0	0	0	0	0	0	0	0	0	177	0	0	0	0	0	0	0	0	0	0	0	0	0	0
119	Eukaryota	Eukaryota	Arthropoda	Arthropoda	Insecta	Insecta	Trichoptera	Trichoptera							WALPI322-15;WALPI321-15;WALPI375-15;WALPI321-15;WALPI375-15;WALPI322-15		92.5328	217	1835	9182	1629	2951	2067	112	2451	8	12	6	7	186	487	1443	267	305	545	28	387	528	32	178	412	140	1603	1025	222	921	1229	81	696
1	Eukaryota	Eukaryota	Arthropoda	Arthropoda	Insecta	Insecta		Odonata;Trichoptera;Lepidoptera		Libellulidae;Hesperiidae		Potamarcha;Cephise	Potamarcha obscura	Potamarcha obscura	GBMHO1823-19;PNGTR055-10;KC122230.1;JF753810.1	KX503060;HQ578285;KC122230;JF753810	95	0	0	0	0	0	0	0	0	0	0	0	0	0	0	0	0	0	0	0	8	0	0	0	0	0	0	0	0	0	0	0	0
12	Eukaryota	Eukaryota	Arthropoda	Arthropoda		Arachnida;Insecta		Sarcoptiformes;Trichoptera							MSSCA2307-16;WALPI321-15;WALPI375-15;MSSCA2307-16;WALPI322-15		91.7833	104	55	693	156	38	570	25	71	7	0	2	1	3	7	154	157	83	110	13	218	96	43	248	136	39	276	210	34	217	53	121	141
1	Eukaryota	Eukaryota	Arthropoda	Arthropoda		Insecta;Arachnida		Diptera;Trombidiformes		Tabanidae;Pygmephoridae		Apocampta		Apocampta subcana	GMNGI037-16;GBDP14721-13;MSSCA4913-16	KC592618	92.8	0	0	0	0	0	11	0	0	0	0	0	0	0	0	0	0	0	0	0	0	0	0	0	0	0	0	0	0	0	0	0	0
1	Eukaryota	Eukaryota	Chordata	Chordata	Aves	Aves	Galliformes	Galliformes	Phasianidae	Phasianidae	Gallus	Gallus	Gallus gallus	Gallus gallus	GBMNB689-20	MN018220	100	0	0	0	0	0	0	0	0	0	0	0	0	0	0	0	0	0	0	0	0	0	0	0	4	0	0	0	0	0	0	0	0
1	Eukaryota	Eukaryota	Chordata	Chordata	Aves	Aves		Passeriformes;Psittaciformes		Muscicapidae;Paridae;Psittacidae		Oenanthe;Poecile;Pionus		Oenanthe lugubris;Pionus senilis	GBIR8015-19;GBMIN134596-17;GBIR592-07	KF512781;KX998559;AY275848	90.6	0	0	0	0	0	0	0	0	0	0	0	0	0	0	0	0	0	0	0	0	0	0	0	0	0	0	0	81	0	0	0	0
[truncated: 4 more columns]

## Sheet: Table_S8
Table S7: Lowest common ancestor assignment of FWH primer-derived ESVs summarised by taxon
The taxonomic level columns represent the taxonomy as assigned by the reference database and summarized by exact taxonomy information. The columns with "LCA" as prefix conatin the lowest common ancestor of all assignments, which were used in the downstream analysis. In the case of multiple assignments with identical % sequence similarity (shown in pident), the taxonomic information was set back t…
n_ESV	LCAdomain	domain	LCAphylum	phylum	LCAclass	class	LCAorder	order	LCAfamily	family	LCAgenus	genus	LCAspecies	species	boldid	ncbiacc	pident	SS_FWH_01	SS_FWH_02	SS_FWH_03	SS_FWH_04	SS_FWH_05	SS_FWH_06	SS_FWH_13	SS_FWH_14	SS_FWH_15	SS_FWH_16	SS_FWH_17	SS_FWH_18	SS_FWH_19	SS_FWH_20	SS_FWH_21	SS_FWH_22	SS_FWH_23	SS_FWH_24	SS_FWH_31	SS_FWH_32	SS_FWH_33	SS_FWH_34	SS_FWH_35	SS_FWH_36	SS_FWH_37	SS_FWH_38	SS_FWH_39	SS_FWH_40	SS_FWH_41	SS_FWH_42	SS_FWH_49	SS_FWH_50
1	Eukaryota	Eukaryota	Arthropoda	Arthropoda	Arachnida	Arachnida	Araneae	Araneae	Dictynidae	Dictynidae	Brommella	Brommella		Brommella punctosparsa	KR074058.1	KR074058	90.7	0	0	0	0	0	0	0	0	0	0	0	0	0	0	0	0	0	0	0	0	0	0	0	0	0	0	0	0	0	0	0	0
3	Eukaryota	Eukaryota	Arthropoda	Arthropoda	Arachnida	Arachnida	Sarcoptiformes	Sarcoptiformes	Achipteriidae	Achipteriidae					MSSCA004-16		92.1667	0	0	11	0	0	0	0	0	0	0	0	0	0	0	0	0	0	0	1	0	0	0	0	0	0	1	0	0	0	0	0	0
26	Eukaryota	Eukaryota	Arthropoda	Arthropoda	Arachnida	Arachnida	Sarcoptiformes	Sarcoptiformes	Carabodidae	Carabodidae					MSSCA5219-16		90.9885	0	41	10	1	18	5	0	6	0	0	3	15	0	1	3	2	1	10	0	1	3	2	2	0	1	2	6	13	0	8	4	2
1	Eukaryota	Eukaryota	Arthropoda	Arthropoda	Arachnida	Arachnida	Sarcoptiformes	Sarcoptiformes	Crotoniidae	Crotoniidae					MSSCA3665-16		93.2	0	0	0	0	0	0	1	0	0	0	0	0	0	0	1	0	0	0	0	0	0	0	0	0	0	0	0	0	0	0	0	0
1	Eukaryota	Eukaryota	Arthropoda	Arthropoda	Arachnida	Arachnida	Sarcoptiformes	Sarcoptiformes	Euphthiracaridae	Euphthiracaridae					MSSCA3542-16		90.7	0	0	0	0	0	0	0	0	0	0	0	0	0	0	0	0	0	3	0	0	0	0	0	0	0	0	0	0	0	0	0	0
11	Eukaryota	Eukaryota	Arthropoda	Arthropoda	Arachnida	Arachnida	Sarcoptiformes	Sarcoptiformes	Nanhermanniidae	Nanhermanniidae					MSSCA1543-16		91.1545	21	0	0	60	0	0	62	0	0	83	0	0	40	0	0	96	1	0	69	0	0	97	0	0	49	0	0	73	0	0	60	0
1	Eukaryota	Eukaryota	Arthropoda	Arthropoda	Arachnida	Arachnida	Sarcoptiformes	Sarcoptiformes	Nanorchestidae	Nanorchestidae	Speleorchestes	Speleorchestes			GBMNB48708-20;RRBGC136-15	MN241894;MG408486	99.5	0	0	0	0	0	0	0	0	0	0	0	0	0	0	0	0	0	0	0	0	0	0	0	0	0	0	0	0	0	0	0	0
64	Eukaryota	Eukaryota	Arthropoda	Arthropoda	Arachnida	Arachnida	Sarcoptiformes	Sarcoptiformes	Nanorchestidae	Nanorchestidae					MSSCA2400-16		91.1125	3	5	31	1	7	20	1	0	4	5	32	5	78	5	54	5	4	1	12	8	13	11	4	1	3	5	20	12	4	29	1	7
22	Eukaryota	Eukaryota	Arthropoda	Arthropoda	Arachnida	Arachnida	Sarcoptiformes	Sarcoptiformes	Nothridae	Nothridae					MSSCA3769-16		91.0818	56	0	0	171	0	0	224	0	0	223	0	0	18	0	0	91	0	0	58	0	0	110	1	0	51	0	0	108	0	0	86	0
1	Eukaryota	Eukaryota	Arthropoda	Arthropoda	Arachnida	Arachnida	Sarcoptiformes	Sarcoptiformes	Punctoribatidae	Punctoribatidae	Punctoribates	Punctoribates	Punctoribates punctum	Punctoribates punctum	UZINS162-23		99	0	0	0	0	0	0	0	0	0	0	0	0	0	0	0	0	0	0	0	0	0	0	0	1	0	0	0	0	0	0	0	0
84	Eukaryota	Eukaryota	Arthropoda	Arthropoda	Arachnida	Arachnida	Sarcoptiformes	Sarcoptiformes	Tectocepheidae	Tectocepheidae					MSSCA385-16;MSSCA3463-16;MSSCA385-16;SMRPM111-16;SMRPM112-16;MSSCA385-16		92.4107	14	4	25	36	1	8	45	0	1	70	7	1	16	59	25	33	21	30	40	82	58	82	14	67	43	7	2	42	9	27	35	108
1	Eukaryota	Eukaryota	Arthropoda	Arthropoda	Arachnida	Arachnida	Sarcoptiformes	Sarcoptiformes		Carabodidae;Euphthiracaridae					MSSCA5219-16;MSSCA3542-16		90.2	0	0	0	0	0	0	0	7	0	0	0	0	0	0	0	0	0	0	0	0	0	0	0	0	0	0	0	0	0	0	0	0
1	Eukaryota	Eukaryota	Arthropoda	Arthropoda	Arachnida	Arachnida	Sarcoptiformes	Sarcoptiformes		Carabodidae;Tectocepheidae					MSSCA5219-16;MSSCA3463-16		90.2	0	0	0	0	0	0	0	0	0	0	0	0	0	0	2	0	0	0	0	0	0	0	0	0	0	0	1	0	0	0	0	0
1	Eukaryota	Eukaryota	Arthropoda	Arthropoda	Arachnida	Arachnida	Sarcoptiformes	Sarcoptiformes		Phthiracaridae;Galumnidae					MSSCA5051-16;MSSCA5068-16;MSSCA5086-16;MSSCA5091-16;MSSCA5334-16		96.1	0	0	0	0	0	0	0	0	0	0	0	0	0	0	0	0	0	0	0	0	0	0	3	0	0	0	0	0	0	0	0	0
57	Eukaryota	Eukaryota	Arthropoda	Arthropoda	Arachnida	Arachnida	Sarcoptiformes	Sarcoptiformes							SMRPM111-16;SSGIB3941-15;SMRPM336-16;SMRPM079-16;SMRPM112-16;MSSCA4619-16;MSSCA2307-16;SMRPM112-16;SMRPM111-16;SMRPM109-16;ELPCG4657-17;GMHLX047-16;MSSCA604-16;MSSCA894-16;MSSCA4991-16;SWAWE231-15;MSSCA3263-16		92.7649	24	43	51	43	41	7	28	9	10	41	3	10	21	12	12	48	59	4	12	62	50	62	69	54	22	8	20	37	4	6	63	16
98	Eukaryota	Eukaryota	Arthropoda	Arthropoda	Arachnida	Arachnida	Trombidiformes	Trombidiformes	Erythraeidae	Erythraeidae					MSSCA308-16		92.4439	63	0	6	158	0	0	138	132	1	280	3	5	99	158	9	167	231	6	84	237	1	378	440	1	173	67	27	213	18	6	291	56
2	Eukaryota	Eukaryota	Arthropoda	Arthropoda	Arachnida	Arachnida	Trombidiformes	Trombidiformes							SSROC8753-15;MSSCA5149-16		97.55	0	0	0	0	0	0	0	0	0	0	0	0	0	0	0	3	0	0	0	0	0	0	0	0	0	0	0	0	0	0	0	0
25	Eukaryota	Eukaryota	Arthropoda	Arthropoda	Arachnida	Arachnida		Sarcoptiformes;Trombidiformes		Erythraeidae					MSSCA390-16;MSSCA391-16;MSSCA390-16;MSSCA391-16;MSSCA308-16		91.536	10	0	0	12	0	0	7	5	0	16	7	5	8	79	28	34	115	33	54	48	13	49	116	58	36	275	75	52	61	78	55	140
28	Eukaryota	Eukaryota	Arthropoda	Arthropoda	Arachnida	Arachnida		Sarcoptiformes;Trombidiformes		Tectocepheidae;Erythraeidae					MSSCA385-16;MSSCA390-16;MSSCA391-16;MSSCA385-16;MSSCA308-16;MSSCA385-16;MSSCA390-16;MSSCA391-16;MSSCA308-16;SMRPM112-16;MSSCA385-16;MSSCA308-16		92.5607	13	0	0	18	0	0	19	2	0	51	0	2	10	8	0	11	8	0	7	0	0	1	0	0	2	8	2	7	3	0	5	7
1	Eukaryota	Eukaryota	Arthropoda	Arthropoda	Arachnida	Arachnida		Sarcoptiformes;Trombidiformes		Terpnacaridae;Erythraeidae					MSSCA2828-16;MSSCA2034-16;MSSCA2784-16		99.5	0	0	0	0	0	0	0	0	0	0	0	0	0	0	0	0	0	0	0	0	0	0	0	0	0	0	0	2	0	0	0	0
1	Eukaryota	Eukaryota	Arthropoda	Arthropoda	Arachnida	Arachnida		Sarcoptiformes;Trombidiformes;Araneae		Tectocepheidae;Erythraeidae;Dictynidae		Brommella		Brommella punctosparsa	MSSCA385-16;MSSCA308-16;KR074058.1	KR074058	90.7	0	0	0	0	0	0	0	0	0	0	0	0	0	0	0	0	0	0	1	0	0	0	0	0	0	0	0	0	0	0	0	0
1	Eukaryota	Eukaryota	Arthropoda	Arthropoda	Branchiopoda	Branchiopoda	Anomopoda	Anomopoda	Chydoridae	Chydoridae	Alona	Alona	Alona sibirica	Alona sibirica	ZOOPS365-19;ZOOPS364-19	OP830159;OP830093	99.5	0	0	0	0	0	0	0	0	0	0	0	0	0	0	0	0	0	0	0	0	0	0	0	0	0	0	0	0	0	0	1	0
7	Eukaryota	Eukaryota	Arthropoda	Arthropoda	Branchiopoda	Branchiopoda	Diplostraca	Diplostraca	Bosminidae	Bosminidae	Bosmina	Bosmina			DNARA1632-21		95.6143	4	0	0	55	0	0	0	0	0	0	0	0	0	0	0	3	31	0	2	87	0	0	20	0	0	31	0	3	0	0	5	14
4	Eukaryota	Eukaryota	Arthropoda	Arthropoda	Branchiopoda	Branchiopoda	Diplostraca	Diplostraca	Bosminidae	Bosminidae	Eubosmina	Eubosmina			GBCM21197-19;GBCM21204-19;GBCM21192-19;GBCM21190-19;GBCM21195-19;GBCM21188-19;GBCM21198-19;GBCM21196-19;GBCM21194-19;GBCM21200-19;GBCM21199-19;GBCM21202-19;GBCM21203-19;GBCM21201-19;GBCM21193-19	MH321390;MH321397;MH321385;MH321383;MH321388;MH321381;MH321391;MH321389;MH321387;MH321393;MH321392;MH321395;MH321396;MH321394;MH321386	98.275	2	0	0	53	0	0	6	0	0	22	0	0	6	0	0	11	0	0	2	0	0	0	0	0	1	0	0	1	0	0	0	0
3	Eukaryota	Eukaryota	Arthropoda	Arthropoda	Branchiopoda	Branchiopoda	Diplostraca	Diplostraca	Daphniidae	Daphniidae	Daphnia	Daphnia	Daphnia cucullata	Daphnia cucullata	GBFCE291-08	EF375870	99.3333	2	0	0	2	0	0	13	0	0	0	0	0	0	0	0	0	0	0	0	0	0	0	0	0	51	0	0	1	0	0	6	7
1	Eukaryota	Eukaryota	Arthropoda	Arthropoda	Branchiopoda	Branchiopoda	Diplostraca	Diplostraca	Daphniidae	Daphniidae	Daphnia	Daphnia	Daphnia longispina	Daphnia longispina	GBCM21156-19	MH321349	100	0	0	0	0	0	0	0	0	0	0	0	0	0	0	0	0	0	0	0	0	0	0	0	0	0	0	0	0	0	0	4	0
1	Eukaryota	Eukaryota	Arthropoda	Arthropoda	Branchiopoda	Branchiopoda	Diplostraca	Diplostraca	Daphniidae	Daphniidae	Daphnia	Daphnia	Daphnia mendotae	Daphnia mendotae	ZOOPS731-20	OP830340	100	6	0	0	0	0	0	0	0	0	1	0	0	0	0	0	0	0	0	0	0	0	0	0	0	0	0	0	0	0	0	0	0
1	Eukaryota	Eukaryota	Arthropoda	Arthropoda	Branchiopoda	Branchiopoda	Diplostraca	Diplostraca	Ilyocryptidae	Ilyocryptidae					BCRUA090-10;BCRUA091-10	JN294867;JN294868	96.1	0	0	0	0	0	0	0	0	0	0	0	0	0	0	0	0	0	0	0	0	0	1	0	0	0	0	0	0	0	0	0	0
31	Eukaryota	Eukaryota	Arthropoda	Arthropoda	Branchiopoda	Branchiopoda	Diplostraca	Diplostraca	Macrotrichidae	Macrotrichidae	Macrothrix	Macrothrix			ZPII1540-11	KC617066	91.6742	201	27	11	390	52	4	360	145	3	469	0	19	101	129	209	260	64	396	221	185	325	301	87	167	365	63	0	337	7	0	503	19
1	Eukaryota	Eukaryota	Arthropoda	Arthropoda	Branchiopoda	Branchiopoda	Diplostraca	Diplostraca	Moinidae	Moinidae	Moina	Moina			GBCB1944-13	KC479041	100	0	0	0	0	0	0	0	0	0	0	0	6	0	0	0	0	0	0	0	0	0	0	0	0	0	0	0	0	0	0	0	0
1	Eukaryota	Eukaryota	Arthropoda	Arthropoda	Branchiopoda	Branchiopoda	Diplostraca	Diplostraca							LIMC279-08		90.2	0	0	0	2	0	0	0	0	0	2	0	0	0	0	0	2	0	0	1	0	0	0	0	0	1	0	0	1	0	0	1	0
4	Eukaryota	Eukaryota	Arthropoda	Arthropoda	Branchiopoda	Branchiopoda		Diplostraca;Anomopoda		Bosminidae		Bosmina;Eubosmina		Bosmina cf. longispina;Eubosmina longicornis	GBCB0158-06;RBGC124-03;ZOOPS187-18;ZOOPS189-18;BACZP775-16;ZOOPS186-18	DQ310635;DQ889083;OP830292;MG449616;OP829924	96.85	0	0	0	0	0	0	0	0	0	0	0	1	0	0	2	0	0	12	0	0	0	0	0	0	0	0	2	0	0	11	0	0
1	Eukaryota	Eukaryota	Arthropoda	Arthropoda	Hexanauplia	Hexanauplia	Cyclopoida	Cyclopoida	Cyclopidae	Cyclopidae	Cyclops	Cyclops	Cyclops abyssorum	Cyclops abyssorum	GBCRO4210-19;GBCRO4211-19;GBCRO4209-19	KP772962;KP772965;KP772961	98	0	0	0	0	0	0	0	0	0	0	0	0	0	0	0	0	0	0	0	0	0	0	0	0	0	0	1	0	0	0	0	0
4	Eukaryota	Eukaryota	Arthropoda	Arthropoda	Hexanauplia	Hexanauplia	Cyclopoida	Cyclopoida	Cyclopidae	Cyclopidae	Cyclops	Cyclops		Cyclops abyssorum;Cyclops vicinus;Cyclops strenuus	ACSD188-11;GBMNF5532-22;GBCM19634-19;ACSD188-11;GBMNF5530-22;GBMNF5532-22;GBMNF5537-22;GBMNF5527-22;GBMNF5539-22;GBCM19634-19	KC627290;LC604943;MK329345;KC627290;LC604941;LC604943;LC604948;LC604938;LC604950;MK329345	98.65	0	0	0	446	0	0	1	0	0	2	0	0	0	0	0	0	0	0	0	1	0	1	0	0	0	0	0	0	0	0	0	0
125	Eukaryota	Eukaryota	Arthropoda	Arthropoda	Hexanauplia	Hexanauplia	Cyclopoida	Cyclopoida	Cyclopidae	Cyclopidae	Mesocyclops	Mesocyclops	Mesocyclops leuckarti	Mesocyclops leuckarti	GBMNC68769-20;GBMNC68773-20;GBMNC68768-20;GBMNC68770-20;GBCX1900-14;GBMNC68766-20;GBCX1903-14;GBMNB50760-20;GBMNE18540-21;GBMNC68773-20;GBMNC68768-20;GBMNC68770-20	MN635824;MN635820;MN635825;MN635823;HQ336795;MT852958;KF357729;MN567205;OK446519;MN635820;MN635825;MN635823	97.3608	0	0	0	7	0	0	4377	0	1	17	0	2	5328	0	2	4844	0	0	6	3	1	2530	2	0	6006	0	0	9216	1	0	9119	0
10	Eukaryota	Eukaryota	Arthropoda	Arthropoda	Hexanauplia	Hexanauplia	Cyclopoida	Cyclopoida	Cyclopidae	Cyclopidae	Mesocyclops	Mesocyclops		Mesocyclops leuckarti	GBMNC68769-20;GBMNC68766-20;GBMNC68773-20;GBMNC68768-20;GBMNC68770-20;GBCX1900-14	MN635824;MT852958;MN635820;MN635825;MN635823;HQ336795	93.47	0	0	0	0	0	0	1	0	0	0	0	0	1	0	0	1	0	0	0	0	0	1	0	0	2	0	0	4	0	0	1	0
11	Eukaryota	Eukaryota	Arthropoda	Arthropoda	Hexanauplia	Hexanauplia	Cyclopoida	Cyclopoida	Cyclopidae	Cyclopidae	Thermocyclops	Thermocyclops	Thermocyclops crassus	Thermocyclops crassus	GBMNE18542-21;GBMNE18541-21;GBCX1904-14	MZ964921;MZ964922;KF357726	98.6182	80	0	0	125	0	0	120	0	0	104	0	0	94	0	0	132	0	0	229	0	0	130	0	0	55	0	0	208	0	0	165	0
2	Eukaryota	Eukaryota	Arthropoda	Arthropoda	Hexanauplia	Hexanauplia	Cyclopoida	Cyclopoida	Cyclopidae	Cyclopidae	Thermocyclops	Thermocyclops		Thermocyclops crassus	GBMNE18542-21;GBMNE18541-21	MZ964921;MZ964922	91.45	0	0	0	0	0	0	0	0	0	0	0	0	0	0	0	1	0	0	0	0	0	0	0	0	0	0	0	0	0	0	1	0
1	Eukaryota	Eukaryota	Arthropoda	Arthropoda	Hexanauplia	Hexanauplia	Cyclopoida	Cyclopoida	Cyclopidae	Cyclopidae		Thermocyclops;Mesocyclops		Thermocyclops crassus;Mesocyclops leuckarti	GBCX1904-14;GBMNC68773-20;GBMNC68768-20;GBMNC68770-20	KF357726;MN635820;MN635825;MN635823	96.6	0	0	0	0	0	0	0	0	0	0	0	0	0	0	0	0	0	0	0	0	0	0	0	0	0	0	0	0	0	0	1	0
51	Eukaryota	Eukaryota	Arthropoda	Arthropoda	Hexanauplia	Hexanauplia	Harpacticoida	Harpacticoida	Canthocamptidae	Canthocamptidae	Attheyella	Attheyella	Attheyella crassa	Attheyella crassa	GBCM21406-19;GBCM21416-19;GBCM21409-19;GBCM21403-19;GBCM21404-19;GBCM21405-19;GBCM21407-19;GBCM21408-19;GBCM21410-19;GBCM21413-19;GBCM21414-19;GBCM21411-19;GBCM21415-19;GBCM21412-19	MH477659;MH477669;MH477662;MH477656;MH477657;MH477658;MH477660;MH477661;MH477663;MH477666;MH477667;MH477664;MH477668;MH477665	96.3627	0	0	0	6	0	0	0	0	0	1	0	0	0	0	0	2	0	0	0	1	0	0	0	0	0	0	0	18298	1	0	1314	0
12	Eukaryota	Eukaryota	Arthropoda	Arthropoda	Hexanauplia	Hexanauplia	Harpacticoida	Harpacticoida	Canthocamptidae	Canthocamptidae	Attheyella	Attheyella		Attheyella crassa	GBCM21406-19;GBCM21416-19;GBCM21409-19;GBCM21403-19;GBCM21404-19;GBCM21405-19;GBCM21407-19;GBCM21408-19	MH477659;MH477669;MH477662;MH477656;MH477657;MH477658;MH477660;MH477661	93.2583	0	0	0	0	0	0	0	0	0	0	0	0	0	0	0	0	0	0	0	0	0	0	0	0	0	0	0	11	0	0	1	0
12	Eukaryota	Eukaryota	Arthropoda	Arthropoda	Hexanauplia	Hexanauplia	Harpacticoida	Harpacticoida	Canthocamptidae	Canthocamptidae	Canthocamptus	Canthocamptus	Canthocamptus staphylinus	Canthocamptus staphylinus	GBCRO5993-19;GBCRO5994-19;GBMND13960-21;GBCRO5997-19;GBCRO5995-19;GBMND13966-21;GBCRO5996-19;GBCRO5993-19;GBCRO5994-19;GBMND13960-21;GBMND13970-21;GBMND13969-21;GBCRO5997-19;GBCRO5995-19;GBMND13966-21;GBCRO5996-19;GBMND13970-21;GBMND13969-21	MG209732;MG209733;MN737558;MG209736;MG209734;MN737564;MG209735;MG209732;MG209733;MN737558;MN737568;MN737567;MG209736;MG209734;MN737564;MG209735;MN737568;MN737567	98.4583	0	1	0	0	0	0	0	0	0	117	0	1	0	0	0	50	0	0	0	0	0	0	0	0	49	0	0	853	0	0	0	0
1	Eukaryota	Eukaryota	Arthropoda	Arthropoda	Hexanauplia	Hexanauplia	Harpacticoida	Harpacticoida	Canthocamptidae	Canthocamptidae	Canthocamptus	Canthocamptus		Canthocamptus staphylinus	GBCRO5993-19;GBCRO5994-19;GBMND13960-21;GBCRO5997-19;GBMND13962-21;GBCRO5995-19;GBMND13961-21;GBMND13966-21;GBMND13963-21;GBCRO5982-19;GBCRO5996-19	MG209732;MG209733;MN737558;MG209736;MN737560;MG209734;MN737559;MN737564;MN737561;MG209721;MG209735	91.2	0	0	0	0	0	0	0	0	0	0	0	0	0	0	0	0	0	0	0	0	0	0	0	0	0	0	0	1	0	0	0	0
2	Eukaryota	Eukaryota	Arthropoda	Arthropoda	Insecta	Insecta	Coleoptera	Coleoptera	Dryopidae	Dryopidae	Dryops	Dryops	Dryops ernesti	Dryops ernesti	GCOL12406-16;GCOL807-16;GCOL12407-16	KU916088;KU916591;KU909122	99	0	0	0	0	0	0	0	0	0	0	68	0	0	0	0	0	0	0	0	0	0	0	0	0	0	0	0	0	0	0	0	0
1	Eukaryota	Eukaryota	Arthropoda	Arthropoda	Insecta	Insecta	Coleoptera	Coleoptera	Dytiscidae	Dytiscidae	Hydroporus	Hydroporus	Hydroporus bithynicus	Hydroporus bithynicus	GBMND71024-21	LR998999	96.6	0	0	1	0	0	0	0	0	0	0	0	0	0	0	0	0	0	0	0	0	0	0	0	0	0	0	0	0	0	0	0	0
1	Eukaryota	Eukaryota	Arthropoda	Arthropoda	Insecta	Insecta	Coleoptera	Coleoptera	Hydraenidae	Hydraenidae	Hydraena	Hydraena	Hydraena riparia	Hydraena riparia	DTNHM3570-21;COLFH1885-16;FBAQU430-10;FBAQU429-10	MZ629306;HM401325;HM401324	100	0	8	0	0	0	0	0	0	0	0	0	0	0	0	0	0	0	0	0	0	0	0	0	0	0	0	0	0	0	0	0	0
1	Eukaryota	Eukaryota	Arthropoda	Arthropoda	Insecta	Insecta	Coleoptera	Coleoptera	Hydrophilidae	Hydrophilidae					MPCAN1786-19		99.5	0	0	0	0	0	0	0	0	0	0	0	0	0	0	0	0	0	0	0	0	0	0	0	0	3	0	0	0	0	0	0	0
1	Eukaryota	Eukaryota	Arthropoda	Arthropoda	Insecta	Insecta	Diptera	Diptera	Ceratopogonidae	Ceratopogonidae	Forcipomyia	Forcipomyia	Forcipomyia tenuis	Forcipomyia tenuis	FICER231-12;TRDCE167-15;GMGMH977-14;FICER219-12;GMBMO391-17;GMGMC350-14;FICER225-12;TRDCE158-15;MMCER001-19;FICER226-12;FICER046-12	KJ768064;ON341932;KJ768067;KJ768066;ON342278;ON342279;KJ768065;KJ768068	100	0	0	0	0	0	0	0	0	0	0	0	0	0	0	0	0	0	0	0	0	0	0	0	24	0	0	0	0	0	0	0	0
7	Eukaryota	Eukaryota	Arthropoda	Arthropoda	Insecta	Insecta	Diptera	Diptera	Ceratopogonidae	Ceratopogonidae					KMPNQ1107-19;GMBMP977-18;GMBMP902-18		96.4429	1	0	0	0	0	0	0	0	0	0	0	0	5	0	0	0	6	0	20	0	0	0	0	0	0	0	0	0	0	0	0	0
1	Eukaryota	Eukaryota	Arthropoda	Arthropoda	Insecta	Insecta	Diptera	Diptera	Chaoboridae	Chaoboridae	Chaoborus	Chaoborus	Chaoborus flavicans	Chaoborus flavicans	CHAOF057-18;CHAOF054-18;JSTMP071-19;GBMIN26958-13;CHAOF037-18;CHAOF088-18;CHAOF087-18;CHAOF089-18	MZ630420;MZ632939;JQ235548;MZ633332;MZ609463;MZ631376;MZ634051	100	0	0	0	0	0	0	0	6	0	0	0	0	0	0	0	0	0	0	0	0	0	0	0	0	0	0	0	0	0	0	1	0
1	Eukaryota	Eukaryota	Arthropoda	Arthropoda	Insecta	Insecta	Diptera	Diptera	Chironomidae	Chironomidae	Chironomus	Chironomus	Chironomus cf. sollicitus	Chironomus cf. sollicitus	MIDGE667-08;GMGMP8721-18;GMGMP8336-18;GMGMP7904-18;CHRIN046-13;BSCHI738-17;CHRIN052-13	HQ105031	100	0	0	0	0	0	0	0	0	0	0	0	0	0	0	0	0	0	0	0	0	0	0	0	0	0	0	0	0	0	0	0	0
38	Eukaryota	Eukaryota	Arthropoda	Arthropoda	Insecta	Insecta	Diptera	Diptera	Chironomidae	Chironomidae	Cladotanytarsus	Cladotanytarsus	Cladotanytarsus atridorsum	Cladotanytarsus atridorsum	GMOLA670-18;GMOLC507-19;GMOLH633-15;GMOLA594-18;GMOLA670-18;GMOLC507-19;CNTGC2175-15;GMOLH633-15;GMOLA594-18;GMOLC1454-19;GMOLA670-18;GMOLC507-19;CHRFI221-10;GMOLH633-15;BSCHI486-17;GMOLA594-18;GMOLA670-18;GMOLC507-19;GMOUF985-15;CNGBB110-13;GMOUF812-15;GMOLH633-15;GMOUF820-15;GMOLA594-18;GMOLC1454-19;GMOLA670-18;GMOLC507-19;GMOLH633-15;GMOLA594-18;GMOLA670-18;GMOLC507-19;OPPHO1913-17;GMOLH633-15…	MG303943;MG473404;MG303943;JF870834;MG303943;MG076389;KR296265;MG073047;MG303943;MG073388;KR960911;KR175496;KR169957;KR961418;MG303943;JN291455;MG147476;KR158910;MF725771;MG068556;KR634380;KT609627;MG074610;KR506184;MG073654;MG142127;MG068219;MG073165;MG473804;KR628307;KR639544;MG148309;KR617398;KR636775;MG071706;MG146974;MG139737;KR621937;KM908495;MG140527;KR511679;KR646234;MG300106;KR649690;MG0…	96.9184	0	0	0	0	0	0	0	0	0	0	0	0	0	0	0	0	0	8478	0	0	0	0	0	0	0	0	0	0	0	0	0	0
3	Eukaryota	Eukaryota	Arthropoda	Arthropoda	Insecta	Insecta	Diptera	Diptera	Chironomidae	Chironomidae	Cladotanytarsus	Cladotanytarsus	Cladotanytarsus nigrovittatus	Cladotanytarsus nigrovittatus	BSCHI502-17;BSCHI348-17;BSCHI503-17;LEFIJ3795-16;CHMNO288-15;LEFIJ3796-16;BSCHI588-17	MZ657536;MZ659445	99.3333	0	0	0	0	0	0	0	0	0	0	0	0	0	0	0	0	0	0	0	0	0	0	0	0	0	0	0	0	0	0	0	0
2	Eukaryota	Eukaryota	Arthropoda	Arthropoda	Insecta	Insecta	Diptera	Diptera	Chironomidae	Chironomidae	Cladotanytarsus	Cladotanytarsus		Cladotanytarsus atridorsum	CHMNO187-15;GMOLA670-18;GMOLC507-19;CNWAF994-15;GMOLH633-15;GMOLA594-18;GMOLA670-18;GMOLC507-19;GMOUF985-15;CNGBB110-13;GMOUF812-15;GMOLH633-15;GMOUF820-15;GMOLA594-18	KR649690;MG303943;MG076389;KR296265;MG073047;MG303943;MG073388	92.7	0	0	0	0	0	0	0	0	0	0	0	0	0	0	0	0	0	2	0	0	0	0	0	0	0	0	0	0	0	0	0	0
1	Eukaryota	Eukaryota	Arthropoda	Arthropoda	Insecta	Insecta	Diptera	Diptera	Chironomidae	Chironomidae	Cladotanytarsus	Cladotanytarsus		Cladotanytarsus mancus;Cladotanytarsus mancus-agg.	BSCHI209-17;BSCHI015-11;LEFIJ3366-16;BATFP112-11	KC250764;MZ659394;MZ629082	100	0	0	0	0	0	0	0	0	0	0	0	0	0	0	0	0	0	0	3	0	0	5	0	0	0	0	0	0	0	0	0	0
69	Eukaryota	Eukaryota	Arthropoda	Arthropoda	Insecta	Insecta	Diptera	Diptera	Chironomidae	Chironomidae	Cladotanytarsus	Cladotanytarsus			CHIFI535-16;CNTMA291-14;CHIFI536-16;CHIFI535-16	MZ660906;MG473195;MZ659576;MZ660906	97.387	0	0	0	0	0	0	0	0	1	0	0	1	0	0	0	7228	0	14	0	0	0	0	0	0	4599	0	0	0	0	0	0	2
1	Eukaryota	Eukaryota	Arthropoda	Arthropoda	Insecta	Insecta	Diptera	Diptera	Chironomidae	Chironomidae	Gymnometriocnemus	Gymnometriocnemus	Gymnometriocnemus brumalis	Gymnometriocnemus brumalis	GMGMF641-14;GMGMF552-14		100	0	0	0	0	0	0	0	0	0	0	0	0	0	0	0	0	0	0	1	0	0	0	0	0	0	0	0	0	0	0	0	0
1	Eukaryota	Eukaryota	Arthropoda	Arthropoda	Insecta	Insecta	Diptera	Diptera	Chironomidae	Chironomidae	Gymnometriocnemus	Gymnometriocnemus		Gymnometriocnemus subnudus	SSFDC1190-14;CNFNQ1763-14;GMNGG344-16;GMGRE2020-13;GMATJ472-16	KR729593;KR294018	92.3	1	0	0	0	0	0	0	0	0	0	0	0	0	0	0	0	0	0	0	0	0	0	0	0	0	0	0	0	0	0	0	0
2	Eukaryota	Eukaryota	Arthropoda	Arthropoda	Insecta	Insecta	Diptera	Diptera	Chironomidae	Chironomidae	Micropsectra	Micropsectra	Micropsectra contracta	Micropsectra contracta	CHRFI014-10;MIDGE106-06;MIDGE104-06	HQ941596;AM398692;AM398690	100	0	0	0	0	21	0	0	6	0	0	0	0	0	0	0	0	0	2	0	0	0	0	0	0	0	0	0	0	0	0	0	0
3	Eukaryota	Eukaryota	Arthropoda	Arthropoda	Insecta	Insecta	Diptera	Diptera	Chironomidae	Chironomidae	Micropsectra	Micropsectra	Micropsectra radialis	Micropsectra radialis	CHRSV397-09;CHRSV080-08;MIDGE079-06;CHRSV214-08;CHRSV222-08;MIDGE911-11;CHRSV219-08;CHRSV409-09;CHRSV167-08;CHRSV283-09;MIDGE133-06;SVDIP700-16;CHRSV159-08;MIDGE132-06;CHRSV116-08;CHRSV021-08;CHRSV162-08;CHRSV188-08;CHRSV158-08;CHRSV217-08;GBDPC012-10;CHRSV114-08;CHRSV014-08;CHRSV178-08;CHRSV040-08;SVDIP703-16;MIDGE910-11;CHRSV212-08;CHRSV020-08;CHRSV378-09;CHRSV081-08;MIDGE078-06;CHRSV072-08;CHR…	HM405991;KC788710;KC788712;MT047731;GU073172;MT048155;HM406003;MT047824;GU073176;AM398719;GU073175;AM398718;MT047689;KC788654;GU073174;MT048255;MT047937;MT047690;FN796507;KC788658;GU073173;MT048204;KC788653;MT047782;KC788689;HM405972;GU073177;KC788718;GU073178;MT047910;FN796506;MT048186;MZ658630;GU073179;KC788691	97.9	0	7	0	5	61	79	0	68	0	0	15	52	0	0	0	5	0	0	6	0	0	9	0	0	0	0	0	1	0	0	0	0
1	Eukaryota	Eukaryota	Arthropoda	Arthropoda	Insecta	Insecta	Diptera	Diptera	Chironomidae	Chironomidae	Microtendipes	Microtendipes	Microtendipes chloris	Microtendipes chloris	GBDP44003-19	KY225368	100	0	0	0	0	0	0	0	0	0	0	0	0	0	0	0	0	0	0	0	0	0	0	0	0	0	0	0	0	0	2	0	0
3	Eukaryota	Eukaryota	Arthropoda	Arthropoda	Insecta	Insecta	Diptera	Diptera	Chironomidae	Chironomidae	Microtendipes	Microtendipes	Microtendipes pedellus	Microtendipes pedellus	GMGMD912-14;CHBAL074-20;LEFIJ3806-16;PGBAL054-19;GASBB607-18;GMGMD912-14;LEFIJ3806-16;PGBAL054-19;GASBB607-18	MT534686;MZ660701;MT535305;MZ660701;MT535305	96.4	0	0	0	0	0	0	0	0	0	0	0	0	0	0	0	0	0	19	0	0	0	0	0	0	0	0	0	0	0	0	0	0
1	Eukaryota	Eukaryota	Arthropoda	Arthropoda	Insecta	Insecta	Diptera	Diptera	Chironomidae	Chironomidae	Parametriocnemus	Parametriocnemus	Parametriocnemus stylatus	Parametriocnemus stylatus	GMNWL266-14		100	0	0	0	0	0	0	0	0	0	0	0	0	0	0	0	0	0	0	0	0	0	0	0	0	0	0	0	0	0	0	0	0
1	Eukaryota	Eukaryota	Arthropoda	Arthropoda	Insecta	Insecta	Diptera	Diptera	Chironomidae	Chironomidae	Paraphaenocladius	Paraphaenocladius			SMTPB4497-13;SMTPB1326-13;CNROK737-13;CNMIL069-14	KR741888;KR744870;KR163500;KR155480	92.2	0	1	0	0	0	0	0	0	0	0	0	0	0	0	0	0	0	0	0	0	0	0	0	0	0	0	0	0	0	0	0	0
1	Eukaryota	Eukaryota	Arthropoda	Arthropoda	Insecta	Insecta	Diptera	Diptera	Chironomidae	Chironomidae	Paratanytarsus	Paratanytarsus	Paratanytarsus bituberculatus	Paratanytarsus bituberculatus	CHMNO362-15		100	0	0	0	0	0	0	0	0	0	0	0	0	0	0	0	0	0	0	0	0	5	0	0	0	0	0	0	0	0	0	0	0
1	Eukaryota	Eukaryota	Arthropoda	Arthropoda	Insecta	Insecta	Diptera	Diptera	Chironomidae	Chironomidae	Paratanytarsus	Paratanytarsus	Paratanytarsus tenuis	Paratanytarsus tenuis	GMBMJ1364-17;MIDGE177-06;MIDGE178-06	AM398763;AM398764	100	0	0	0	0	0	0	0	0	0	0	0	0	0	0	0	0	0	0	0	0	0	0	0	0	0	0	0	0	0	1	0	0
1	Eukaryota	Eukaryota	Arthropoda	Arthropoda	Insecta	Insecta	Diptera	Diptera	Chironomidae	Chironomidae	Polypedilum	Polypedilum	Polypedilum convictum	Polypedilum convictum	GBMIN55209-17;GMGMB261-14;GMGMC1513-14;CHMNO193-15;LEFIJ3354-16;GMGMC1458-14;LEFIJ3355-16	MF458797;MG949873;MG949986;MZ660397;MG950033;MZ656208	95.1	0	0	0	0	0	0	0	0	0	0	0	0	0	0	0	0	0	0	0	17	0	0	0	0	0	0	0	0	0	0	0	0
1	Eukaryota	Eukaryota	Arthropoda	Arthropoda	Insecta	Insecta	Diptera	Diptera	Chironomidae	Chironomidae	Polypedilum	Polypedilum	Polypedilum nubifer	Polypedilum nubifer	CTP009-15;YHJ032-18;GBDPC894-14;GBDP43594-19;GBDP43599-19;GBDP43597-19;GBDP43647-19;GBDPC052-13;GBDPC893-14;GBDPC928-14;GBDP43669-19;GBDPC917-14;GBDP43637-19;GBDP43628-19;GBDP43654-19;GBDP43670-19;GBDP43600-19;GBDP43616-19;GBDP43617-19;GBDP43629-19;GBDPC925-14;GBDPC932-14;USDIQ1743-10;XJDQD1179-18;GBDPC903-14;YHJ002-18;GBDP43656-19;GBDPC927-14;GBDP43625-19;GBDP43606-19;XJDQD1182-18;CTP008-15;GBDP…	MG950024;MN521301;KJ530858;KP461953;KP461958;KP461956;KP462612;KF274006;KJ530857;KJ530951;KP462634;KJ530881;KP462602;KP462593;KP462619;KP462635;KP461959;KP462581;KP462582;KP462594;KJ530948;KJ530955;HQ582941;KJ530867;MN521305;KP462621;KJ530950;KP462590;KP462571;MG949964;KJ530871;KJ530864;KJ530863;KP461954;KJ530873;KP462588;KP462587;KJ530872;KP462603;KF274008;KP462607;KJ530952;KJ530946;KP462580;MN5…	100	0	0	0	0	0	0	0	0	0	0	29	0	0	0	0	0	0	0	0	0	0	0	0	0	0	0	0	0	0	0	0	0
1	Eukaryota	Eukaryota	Arthropoda	Arthropoda	Insecta	Insecta	Diptera	Diptera	Chironomidae	Chironomidae	Procladius	Procladius	Procladius pectinatus	Procladius pectinatus	LEFIJ3519-16;LEFIJ3670-16;LEFIJ3664-16;LEFIJ3905-16;LEFIJ3671-16;LEFIJ3906-16;LEFIJ3520-16	MZ659498;MZ657447;MZ660119;MZ656975;MZ657840;MZ657899;MZ658221	100	0	0	0	0	0	0	0	0	0	0	0	0	0	0	0	0	0	0	0	1	0	0	0	0	0	0	0	0	0	0	0	0
1	Eukaryota	Eukaryota	Arthropoda	Arthropoda	Insecta	Insecta	Diptera	Diptera	Chironomidae	Chironomidae	Procladius	Procladius	Procladius rufovittatus	Procladius rufovittatus	BBDCM621-10;CNEID2319-12;LEFIJ3500-16;SSWLA3023-13;NGNAX663-14;LEFIJ3499-16;CNGSF3596-15;GMGMU2794-20;GMGMU1064-20;CNTIE420-15;GMGMV2320-20;BBDIQ132-10;CNEIC1006-12;BBDEE154-10;NGNAB312-13	JN290810;KM991010;MZ656714;KM635805;KT100179;MZ658554;MF821758;MF826334;HQ552177;KM994670;HM413411;KR683700	100	0	0	0	0	1	0	0	0	0	0	0	0	0	0	0	0	0	0	0	0	0	0	0	0	0	0	0	0	0	0	0	0
1	Eukaryota	Eukaryota	Arthropoda	Arthropoda	Insecta	Insecta	Diptera	Diptera	Chironomidae	Chironomidae	Pseudochironomus	Pseudochironomus	Pseudochironomus prasinatus	Pseudochironomus prasinatus	JWDCI406-10;LEFIJ3488-16	KR656070;MZ658002	100	0	0	0	0	0	0	0	0	0	0	0	0	0	0	0	0	0	0	0	19	0	0	0	0	0	0	0	0	0	8	0	0
4	Eukaryota	Eukaryota	Arthropoda	Arthropoda	Insecta	Insecta	Diptera	Diptera	Chironomidae	Chironomidae	Sergentia	Sergentia	Sergentia coracina	Sergentia coracina	MIDGE277-06;MIDGE275-06;MIDGE277-06;BSCHI803-17;MIDGE275-06;BSCHI803-17		98.75	0	0	0	3	0	0	1	15	0	0	0	156	0	0	111	0	0	0	0	0	0	2	0	49	0	0	0	0	0	0	0	0
38	Eukaryota	Eukaryota	Arthropoda	Arthropoda	Insecta	Insecta	Diptera	Diptera	Chironomidae	Chironomidae	Stempellinella	Stempellinella	Stempellinella edwardsi	Stempellinella edwardsi	CNTUB3412-14;CNTUA781-14;GMOLJ431-18;CNTUA3653-14;BSCHI764-17;CNTUB5432-14;MIDGE201-06;CHRFI211-10;CNTUB3412-14;CNTUA781-14;GMOLJ431-18;CNTUA3653-14;BSCHI764-17;CNTUB5432-14;MIDGE201-06;LEFIJ3646-16;CNTUA2369-14	KR615331;KR612967;KR618115;KR620448;EF585418;MZ657332;KR621798	97.8289	0	0	0	0	0	0	0	0	0	0	0	0	0	0	0	0	0	0	4050	0	0	0	0	526	0	0	0	0	0	0	0	0
1	Eukaryota	Eukaryota	Arthropoda	Arthropoda	Insecta	Insecta	Diptera	Diptera	Chironomidae	Chironomidae	Stempellinella	Stempellinella		Stempellinella edwardsi	BSCHI248-17;CNTUB3412-14;CNTUA781-14;GMOLJ431-18;BSCHI247-17;CNTUA3653-14;BSCHI764-17;LEFIJ3646-16;CNTUA2369-14;CNTUB5432-14;MIDGE201-06	KR615331;KR612967;KR618115;MZ657332;KR621798;KR620448;EF585418	92.7	0	0	0	0	0	0	0	0	0	0	0	0	0	0	0	0	0	0	1	0	0	0	0	0	0	0	0	0	0	0	0	0
12	Eukaryota	Eukaryota	Arthropoda	Arthropoda	Insecta	Insecta	Diptera	Diptera	Chironomidae	Chironomidae	Tanytarsus	Tanytarsus	Tanytarsus bathophilus	Tanytarsus bathophilus	DCHAR2352-19;BCHAR660-18;CCHAR11129-19;TANYT071-14;TANYT070-14;BCHAR453-18;MIDGE965-13;BCHAR1462-18;GMBUE2505-14;MCHAC730-19;BCHAR459-18;BCHAR448-18;LEFIJ5891-17;BCHAR301-18;BCHAR487-18;MCHAE311-19;MCHAC800-19;TANYT069-14;MCHAC770-19;MIDGE972-13;GBIOC2592-21;CCHAR676-19;CHMNO094-14;LEFIJ3624-16;MCHAE357-19;CHURC624-09;BCHAR522-18;SSDWA3862-15;BCHAR470-18;BCHAR478-18;DCHAR3543-19;FCHAR7815-19	MN674089;MN666059;MN669783;KT613387;KT613670;MN675618;KT613558;MN674127;MN669014;MN682348;MZ658679;MN666821;MN677783;KT613389;KT613358;MN672767;KT613357;MZ659292;KR431443;MN667092;MG068401;MN675662;MN665954;MN671889	98.4917	0	0	0	0	0	0	0	0	0	0	0	0	0	0	21	0	0	232	0	0	0	0	0	0	0	1	0	0	0	0	0	0
1	Eukaryota	Eukaryota	Arthropoda	Arthropoda	Insecta	Insecta	Diptera	Diptera	Chironomidae	Chironomidae	Tanytarsus	Tanytarsus		Tanytarsus heusdensis;Tanytarsus reei	GMBUE433-14;TANYT085-14;GMGMD1088-14;GDIP3708-22	KT613702;OP927418	100	0	0	0	0	0	0	0	0	0	0	0	0	0	0	0	0	0	0	0	0	0	0	2	0	0	0	0	0	0	0	0	0
1	Eukaryota	Eukaryota	Arthropoda	Arthropoda	Insecta	Insecta	Diptera	Diptera	Chironomidae	Chironomidae	Tanytarsus	Tanytarsus		Tanytarsus telmaticus;Tanytarsus lestagei	CHIFI408-16;TANYT091-14;CHMNO386-15;CHRFI216-10;TANYT090-14;CHMNO152-14	MZ657418;KT613793;JF870829;KT613395;KT613447	99.5	0	0	0	0	0	0	0	0	0	0	0	0	0	0	0	0	0	2	0	0	0	0	0	0	0	0	0	0	0	0	0	0
1	Eukaryota	Eukaryota	Arthropoda	Arthropoda	Insecta	Insecta	Diptera	Diptera	Chironomidae	Chironomidae		Chironomus;Cladotanytarsus		Chironomus plumosus;Cladotanytarsus atridorsum;Chironomus tentans	BSCHI063-11;CHIFI328-16;BSCHI517-17;CHIFI327-16;GBMIN55141-17;BSCHI079-11;BSCHI661-17;GDIP3797-22;GBDP3686-07;GBMIN55138-17;GBDP3687-07;GDIP3544-22;GBMIN55137-17;GBDP44143-19;GBDP3683-07;GBMIN33074-13;BSCHI080-11	KC250753;MZ656636;MZ656781;KY225376;KC250752;OP927442;DQ910560;KY225373;DQ910557;OP927630;KY225374;KY225375;DQ910564;JN016833;KC250751	99.5	0	0	0	0	0	0	0	0	0	0	0	0	0	0	0	0	0	0	4	0	0	1	0	0	0	0	0	0	0	0	0	0
1	Eukaryota	Eukaryota	Arthropoda	Arthropoda	Insecta	Insecta	Diptera	Diptera	Chironomidae	Chironomidae		Chironomus;Psectrocladius		Chironomus anthracinus;Psectrocladius oxyura	GBDP44080-19;GBDP44145-19;LEFIJ3939-16;GBDP44090-19	KY225341;KY225339;MZ657347;KY225340	99.5	0	0	0	0	0	0	0	0	0	0	0	0	0	13	0	8	0	0	3	0	0	0	1	15	13	0	0	1	0	0	7	0
4	Eukaryota	Eukaryota	Arthropoda	Arthropoda	Insecta	Insecta	Diptera	Diptera	Chironomidae	Chironomidae					AMTPD048-15;SMTPB4497-13;SMTPB1326-13;CNROK737-13;GMGMG1155-14	KR741888;KR744870;KR163500	96.4	0	1	0	0	0	0	0	0	0	0	0	6	0	0	0	0	0	0	0	0	0	0	0	0	0	1	0	0	0	0	0	0
1	Eukaryota	Eukaryota	Arthropoda	Arthropoda	Insecta	Insecta	Diptera	Diptera	Culicidae	Culicidae	Anopheles	Anopheles		Anopheles sinensis;Anopheles lesteri;Anopheles belenrae;Anopheles kleini	GBDP13389-13;GBDP51600-19;GBMIN55991-17;GBDP49973-19;GBDP51592-19;GBDP46304-19;GBMIN55829-17;GBMIN55875-17;GBMIN55995-17;GBDP48651-19;GBMIN56002-17;GBANO989-14;GBDP51620-19;GBDP48621-19;GBMIN55955-17;GBDP49981-19;GBMIN55936-17;GBMNA30510-19;GBDP51596-19;GBMIN55940-17;GBMIN55885-17;GBDP13388-13;GBMIN55906-17;GBMIN56003-17;GBMIN55870-17;GBMIN55997-17;GBMIN55934-17;GBMIN55862-17;GBDP50307-19;GBMIN55…	AB738221;MG028729;KT966864;MF179245;MG028721;JQ728020;KX779727;KX779539;KX779643;KX779730;KX779751;KJ617052;MG028749;KX779599;KX779636;MF179253;KX779586;MH425414;MG028725;KX779656;KX779709;AB738222;KX779604;KX779773;KX779748;KX779559;KX779719;KX779752;MF498530;KT966868;AB738166;AB781785;MF498537;MH425432;MG028751;MH425413;KX840626;MH425402;MG028753;MH425421;MH425400;KX779623;KX779669;MG028758;KT3…	100	0	0	0	0	0	0	0	0	0	0	0	0	0	0	0	0	0	0	0	8	0	0	0	0	0	0	0	0	0	0	0	0
1	Eukaryota	Eukaryota	Arthropoda	Arthropoda	Insecta	Insecta	Diptera	Diptera	Dixidae	Dixidae	Dixa	Dixa	Dixa dilatata	Dixa dilatata	GMGRH2213-13		100	0	0	0	0	0	0	0	1	0	0	0	0	0	0	0	0	0	0	0	0	0	0	0	0	0	0	0	0	0	0	0	0
1	Eukaryota	Eukaryota	Arthropoda	Arthropoda	Insecta	Insecta	Diptera	Diptera	Psychodidae	Psychodidae					GMBUB1069-14;GMBUA939-14;GMBUA1002-14;GMBUB874-14;GMBUB689-14;GMBUB745-14;GMBUA859-14;GMBUB795-14;GMBUB1011-14;GMBUB419-14		100	0	0	0	0	0	0	0	0	5	0	0	0	0	0	0	0	0	0	0	0	0	0	0	0	0	0	0	0	0	0	0	0
3	Eukaryota	Eukaryota	Arthropoda	Arthropoda	Insecta	Insecta	Diptera	Diptera	Simuliidae	Simuliidae	Simulium	Simulium		Simulium bezzii	GBMNF29085-22	OK047368	91.8667	7	0	0	12	0	0	12	0	0	18	0	0	0	0	5	0	0	0	3	0	0	0	1	0	0	0	2	0	0	0	1	0
1	Eukaryota	Eukaryota	Arthropoda	Arthropoda	Insecta	Insecta	Diptera	Diptera	Simuliidae	Simuliidae	Simulium	Simulium		Simulium ornatum;Simulium ornatum s.l.	GBMNF29259-22;GBMIN61304-17;SPSIB048-16	OM936903;KP861032;MG894265	98.5	0	0	0	0	0	0	0	0	0	0	0	0	0	0	0	0	0	0	1	0	0	0	0	0	0	0	0	0	0	0	0	0
1	Eukaryota	Eukaryota	Arthropoda	Arthropoda	Insecta	Insecta	Diptera	Diptera	Tipulidae	Tipulidae	Tipula	Tipula	Tipula maxima	Tipula maxima	FINTI614-12;WPTIP109-13;FINTI346-12;WPTIP189-13;FINTI636-12;WPTIP188-13;SATIP658-09	MZ625016;OK065505;MZ624433;HM383605	100	0	0	0	0	0	0	0	0	0	0	0	0	0	0	1	0	0	0	0	0	0	0	0	0	0	0	0	0	0	0	0	0
1	Eukaryota	Eukaryota	Arthropoda	Arthropoda	Insecta	Insecta	Ephemeroptera	Ephemeroptera	Baetidae	Baetidae	Baetis	Baetis	Baetis rhodani	Baetis rhodani	FBAQU1124-12;GBMH13772-19;GBMH13659-19;GBEPT021-13;GBMH13775-19;GBMH13771-19;GBEPT004-13;GBEPT020-13;GBA19903-14;GBMH13779-19	KY261263;MF783636;MF783438;KY262329;MF783639;MF783635;KY262536;KY262364;KF438137;MF783643	99	0	0	0	0	0	0	0	0	0	0	0	0	0	0	0	0	0	0	0	0	0	0	0	0	0	1	0	0	0	0	0	0
1	Eukaryota	Eukaryota	Arthropoda	Arthropoda	Insecta	Insecta	Ephemeroptera	Ephemeroptera	Baetidae	Baetidae	Fallceon	Fallceon			CFWIH647-10		100	0	0	0	0	0	0	0	0	0	0	0	0	2	0	0	0	0	0	0	0	0	0	0	0	0	0	0	0	0	0	0	0
12	Eukaryota	Eukaryota	Arthropoda	Arthropoda	Insecta	Insecta	Ephemeroptera	Ephemeroptera	Caenidae	Caenidae	Caenis	Caenis	Caenis luctuosa	Caenis luctuosa	DTNHM2582-21		98.1833	0	0	0	0	0	0	0	0	0	0	0	0	0	0	0	0	0	761	0	0	0	0	0	5	0	0	0	0	0	0	0	0
1	Eukaryota	Eukaryota	Arthropoda	Arthropoda	Insecta	Insecta	Ephemeroptera	Ephemeroptera	Caenidae	Caenidae	Caenis	Caenis		Caenis luctuosa	DTNHM2582-21;GEPH061-18;GEPH056-18;FBAQU1252-12;GEPH058-18;GEPH062-18;FBAQU793-10;GBMIN64693-17	MW459552;MW459657;KY261593;MW459895;MW459423;HQ563205;MF458635	93.2	0	0	0	0	0	0	0	0	0	0	0	0	0	0	0	0	0	0	0	0	0	0	0	0	0	0	0	0	0	0	0	0
1	Eukaryota	Eukaryota	Arthropoda	Arthropoda	Insecta	Insecta	Ephemeroptera	Ephemeroptera	Ephemeridae	Ephemeridae	Ephemera	Ephemera	Ephemera vulgata	Ephemera vulgata	FBAQU819-10;FBAQU1258-12;GBEPT356-14;GBEPT074-13;FWONN070-16;GBEPT473-14;FWONN071-16;FBAQU1116-12;GBEPT1211-14;FBAQU1381-13;GBCOU4563-14;BARCO062-14;FBAQU820-10;EPHFI113-12;GBEPT044-13;FIEPT089-11;GBEPT380-14;FWONN067-16;BARCO067-14;FWONN068-16;MT483620.1	HQ563225;KY262427;KY262072;KY261787;KY262419;KY262250;KY261874;KY262424;KY261459;HQ563226;KC158560;KY261513;MZ626542;KY261555;MT483620	100	0	7	0	0	0	0	0	0	0	0	0	2	0	0	0	0	0	0	0	0	0	0	0	0	0	0	0	0	0	0	0	0
21	Eukaryota	Eukaryota	Arthropoda	Arthropoda	Insecta	Insecta	Ephemeroptera	Ephemeroptera	Heptageniidae	Heptageniidae	Ecdyonurus	Ecdyonurus	Ecdyonurus helveticus	Ecdyonurus helveticus	FBAQU1331-13;GBEPT875-14;GBA20179-14;GBEPT404-14;GBEPT880-14	KY261984;KY261444;HG935045;KY261578;KY261489	97.7571	0	0	0	0	0	0	0	0	0	0	0	28	0	0	0	0	0	0	0	0	0	0	0	0	0	0	0	0	0	0	0	0
2	Eukaryota	Eukaryota	Arthropoda	Arthropoda	Insecta	Insecta	Ephemeroptera	Ephemeroptera	Heptageniidae	Heptageniidae	Ecdyonurus	Ecdyonurus		Ecdyonurus helveticus	FBAQU1331-13;GBEPT875-14;GBA20179-14;GBEPT404-14;GBEPT880-14	KY261984;KY261444;HG935045;KY261578;KY261489	93.65	0	0	0	0	0	0	0	0	0	0	0	2	0	0	0	0	0	0	0	0	0	0	0	0	0	0	0	0	0	0	0	0
2	Eukaryota	Eukaryota	Arthropoda	Arthropoda	Insecta	Insecta	Odonata	Odonata	Gomphidae	Gomphidae	Gomphus	Gomphus	Gomphus pulchellus	Gomphus pulchellus	GBMIN88698-17	KX890969	99	0	0	0	0	0	0	0	0	0	0	0	0	0	0	0	0	0	0	0	0	0	0	0	0	0	0	0	0	0	0	0	0
1	Eukaryota	Eukaryota	Arthropoda	Arthropoda	Insecta	Insecta	Odonata	Odonata	Gomphidae	Gomphidae	Gomphus	Gomphus	Gomphus vulgatissimus	Gomphus vulgatissimus	GBEPT1041-14;FBAQU1445-13;GODO021-18;GBMIX410-14;AODON816-22;GBMIN88708-17;GBMNE33049-21;AODON416-20;GBMIX414-14;GBMNE33050-21;ODOPL073-19;AODON436-20;GBEPT1040-14;GBMIN88707-17;GBEPT1731-14;FBAQU534-10;MW208409.1;MW208408.1	MW490224;MW490388;MW490208;MW490189;OQ507515;KX890987;MW570935;MW490389;MW570933;MW490360;MW490530;KX890971;MW490545;HQ563106;MW208409;MW208408	100	0	0	0	0	5	0	0	0	0	0	0	1	0	0	0	0	0	0	0	0	0	0	0	0	0	0	0	0	0	0	0	0
1	Eukaryota	Eukaryota	Arthropoda	Arthropoda	Insecta	Insecta	Plecoptera	Plecoptera	Nemouridae	Nemouridae	Nemoura	Nemoura	Nemoura marginata	Nemoura marginata	WPPLE179-14;GST251-15;PLEAA428-20;GPLE033-18;GST249-15;GST248-15;GST250-15;GST252-15	KY261915;MW459771;KY261665;KY261329;KY261602;KY261567	100	0	0	0	0	0	0	0	0	0	0	0	0	0	0	17	0	0	0	0	0	0	0	0	0	0	3	0	0	0	0	0	0
1	Eukaryota	Eukaryota	Arthropoda	Arthropoda	Insecta	Insecta	Plecoptera	Plecoptera	Nemouridae	Nemouridae	Nemoura	Nemoura	Nemoura sinuata	Nemoura sinuata	INTAP043-17;INTAP041-17;INTAP042-17;PLEAA332-20;PLEAA137-20		100	0	0	0	0	0	0	0	0	0	0	0	0	0	0	0	0	0	0	0	0	0	0	0	0	0	0	0	0	0	0	0	0
1	Eukaryota	Eukaryota	Arthropoda	Arthropoda	Insecta	Insecta	Plecoptera	Plecoptera							SMTPB10884-13		99	0	0	0	0	0	0	0	0	0	0	0	0	0	0	5	0	0	0	0	0	0	0	0	0	0	0	0	0	0	0	0	0
4	Eukaryota	Eukaryota	Arthropoda	Arthropoda	Insecta	Insecta	Trichoptera	Trichoptera	Hydropsychidae	Hydropsychidae	Smicridea	Smicridea		Smicridea turrialbana	MZCRI1873-13		92.05	0	0	0	0	0	0	0	0	1	0	0	0	0	0	0	1	0	4	0	0	0	1	0	0	0	0	0	0	0	0	0	8
3	Eukaryota	Eukaryota	Arthropoda	Arthropoda	Insecta	Insecta	Trichoptera	Trichoptera	Limnephilidae	Limnephilidae	Limnephilus	Limnephilus		Limnephilus griseus;Limnephilus bipunctatus	HMKKT082-10;TRIFI1211-15;GBEPT771-14;NWCAD004-08;NMS371-23;FBAQU1198-12;BHMKK173-12;TRIFI946-13;FINNT037-12;PLEAA954-20;HMKKT083-10;HMKKT058-10;TRIFI272-10;FBAQU1197-12;GBEPT772-14;CROAA125-18;NMS348-23;FICAD039-10;PLEAA955-20;TRIFI829-12	HQ958979;KX295660;KX105440;KX292189;KX291336;KX292184;KX292103;HQ958980;HQ958957;KX142109;KX296358;KX291390;HM902368;KX294074	99.6667	0	4	0	0	0	0	0	0	0	0	0	0	0	0	0	0	0	0	0	0	0	0	0	0	0	0	0	0	0	0	0	0
1	Eukaryota	Eukaryota	Arthropoda	Arthropoda	Insecta	Insecta	Trichoptera	Trichoptera	Limnephilidae	Limnephilidae	Limnephilus	Limnephilus		Limnephilus sparsus;Limnephilus hirsutus	TFLAN192-11;CROTR025-19;TFLAN277-11;MGCAD348-08;TFLAN191-11;NWCAD005-08;NMS364-23;CROTR001-19;INTAP131-17;MGCAD347-08;ODTRI068-14;TRDTR164-15;GBEPT2170-15;HMKKT546-10;ODTRI067-14;TRIFI1181-15;IBITR154-20;MGCAD353-08;HMCAD495-09;HMKKT557-10;GBEPT774-14;FBAQU1203-12;MGCAD346-08;IBITR255-20;NWCAD002-08;TFLAN193-11;PLEAA984-20;IBITR153-20;PLEAA983-20;JPCAD347-08;JHTRI056-19;FICAD050-10;TRIFI920-13;MG…	KX143929;KX144833;KX106571;KX144559;KX106713;KX104838;KX294405;KX293408;KX296438;HQ959320;KX293800;KX295837;OP817683;KX104095;KX104132;HQ959329;KX295793;KX293584;KX103331;OP817947;KX106914;KX144605;OP817701;KX106170;HM902374;KX295210;KX104078;KX104550;HQ959128;KX295957;KX105623;HQ959330;KX294574;KX105692;KX107207	100	0	12	0	0	0	0	0	0	0	0	0	0	0	0	0	0	0	0	0	0	0	0	0	0	0	0	0	0	0	0	0	0
1	Eukaryota	Eukaryota	Arthropoda	Arthropoda	Insecta	Insecta	Trichoptera	Trichoptera	Limnephilidae	Limnephilidae	Mesophylax	Mesophylax	Mesophylax impunctatus	Mesophylax impunctatus	FBAQU1206-12;HMKKT571-10;PLEAA1000-20;FBAQU364-09	KX292871;HQ959339;HM422069	100	0	0	0	0	0	0	0	0	0	0	0	0	0	0	0	20	0	0	0	0	0	0	0	0	0	0	0	0	0	0	0	0
1	Eukaryota	Eukaryota	Arthropoda	Arthropoda	Insecta	Insecta	Trichoptera	Trichoptera	Molannidae	Molannidae	Molanna	Molanna	Molanna angustata	Molanna angustata	DTNHM2482-21;TFLAN030-11;TFLAN027-11;FBCAD053-10;GBMH6877-09;PLEAA1061-20;BARCO036-14;TRDTR031-14;TFLAN026-11;NWCAD016-08;GBMIN91743-17;FBAQU119-09;PLEAA1063-20;MT410854.1	KX142479;KX143479;HM401400;FJ263222;KX293662;KX292600;KX141691;KX104560;KY225473;GU713189;MT410854	100	0	0	1	0	0	0	0	0	0	0	0	0	0	0	0	0	0	0	0	0	0	0	0	0	0	0	0	0	0	0	0	0
1	Eukaryota	Eukaryota	Arthropoda	Arthropoda	Insecta	Insecta	Trichoptera	Trichoptera	Molannidae	Molannidae	Molanna	Molanna		Molanna angustata	FBAQU1370-13	KX291340	92.7	0	0	0	0	0	0	0	0	0	0	0	0	0	0	0	0	0	0	0	0	0	0	0	0	0	0	0	0	0	0	0	0
8	Eukaryota	Eukaryota	Arthropoda	Arthropoda	Insecta	Insecta	Trichoptera	Trichoptera	Phryganeidae	Phryganeidae	Phryganea	Phryganea	Phryganea bipunctata	Phryganea bipunctata	TRIFI277-11;TRDTR068-14;TRDTR156-15;TRDTR157-15;TRDTR158-15;TRDTR155-15;PLEAA1108-20;PLEAA1107-20;KKCAD550-09;TRIFI487-11;TRDTR069-14;PLEAA1108-20;PLEAA1107-20	KX144791;KX292043;KX291426;KX294982;KX296594;KX291404;HM395673;KX144721;KX294458	97.75	0	0	0	0	0	0	0	0	0	0	0	0	0	0	0	0	0	485	0	0	0	0	0	0	0	0	0	0	0	0	0	0
1	Eukaryota	Eukaryota	Arthropoda	Arthropoda	Insecta	Insecta	Trichoptera	Trichoptera	Psychomyiidae	Psychomyiidae	Lype	Lype		Lype phaeopa;Lype reducta	FBAQU1400-13;DTNHM1266-21;TRDTR028-14;JPCAD162-08;JPCAD163-08;PLEAA441-20;GBMIN91768-17;GBMIN91769-17;KJTRI219-13;HMCAD334-08;JPCAD161-08;FBCAD045-10;HMCAD335-08;TRDTR029-14;BARCO015-14;TFLAN196-11;HMCAD333-08;HMCAD337-08;GBEPT2135-15;HMCAD336-08;GBMIN40208-13;MT483681.1	KX293465;KX291372;KX106260;KX104731;KY225412;KY225411;KX295076;KX106284;KX105947;HM401394;KX103301;KX294322;KX291757;KX144299;KX107146;KX105142;KX293606;KX104312;FN179077;MT483681	100	0	0	0	0	0	0	0	0	0	0	0	0	0	0	0	0	0	0	0	0	0	0	0	0	0	0	0	0	0	0	0	2
1	Eukaryota	Eukaryota	Arthropoda	Arthropoda	Insecta	Insecta	Trichoptera	Trichoptera		Leptoceridae;Sericostomatidae		Athripsodes;Notidobia		Athripsodes aterrimus;Notidobia ciliaris	DTNHM1512-21;GBMIN35574-13;NWCAD015-08;ODTRI091-14;ODTRI093-14;HMKKT334-10;TFLAN123-11;CROAA054-18;HMKKT613-10;TRDTR123-15;GBMIN91697-17;KKUMN170-10;GBMIX1680-15;HMKKT336-10;HMKKT337-10;HMKKT055-10;TFLAN122-11;FBAQU255-09;HMKKT932-11;HMKKT335-10;KKCAD693-09;NWCAD014-08;TRDTR122-15	FN600995;KX105628;KX295566;KX294038;KX142260;KX143996;HQ959373;KX296008;KY225457;HM395859;KX295085;HQ959143;HQ959144;HQ958955;KX143402;GU713216;KX144504;HQ959142;HM395761;KX105112;KX293245	100	0	0	11	0	0	0	0	0	0	0	0	0	0	0	0	0	0	0	0	0	0	0	0	0	0	0	0	0	0	0	0	0
61	Eukaryota	Eukaryota	Arthropoda	Arthropoda	Insecta	Insecta	Trichoptera	Trichoptera							WALPI321-15;WALPI322-15;WALPI375-15;WALPI374-15;MPGC253-19;WALPI375-15;WALPI322-15		93.318	16	34	62	25	29	35	20	28	1	15	17	16	3	11	47	5	20	26	3	15	10	13	22	3	3	21	13	13	6	26	12	16
1	Eukaryota	Eukaryota	Arthropoda	Arthropoda	Insecta	Insecta		Diptera;Saprolegniales		Simuliidae;Saprolegniaceae		Simulium;Leptolegnia		Simulium bezzii;Leptolegnia caudata	GBMNF29085-22;HQ708211.1	OK047368;HQ708211	90.7	0	0	0	0	0	0	0	0	0	0	0	0	0	0	0	0	0	0	0	0	0	0	0	0	0	0	0	0	0	0	0	0
1	Eukaryota	Eukaryota	Arthropoda	Arthropoda	Malacostraca	Malacostraca	Amphipoda	Amphipoda	Gammaridae	Gammaridae	Gammarus	Gammarus	Gammarus pulex	Gammarus pulex	RMODE090-20;RMODE088-20;RMODE092-20;RMODE093-20;RMODE082-20;GBCM14672-19;RMODE084-20;RMODE086-20;GBCM14667-19;GBCM14660-19;GBCM14666-19;GBCM14661-19;GBCMA4417-13;GBCM14668-19;RMODE081-20;GBCMA4416-13;RMODE085-20;RMODE089-20;GBCM14656-19;GBCM14665-19;RMODE087-20;RMODE083-20;GBCM14659-19;GBCM14664-19;GBCM14658-19;RMODE091-20	MG986840;MG986833;MG986831;MG986832;MG986834;JF965940;MG986836;JF965941;MG986849;MG986830;MG986841;MG986829;MG986835	100	0	0	0	0	0	0	0	0	0	0	0	0	0	0	0	0	0	3	0	0	0	0	0	0	0	0	0	0	0	0	0	0
1	Eukaryota	Eukaryota	Arthropoda	Arthropoda	Malacostraca	Malacostraca	Amphipoda	Amphipoda	Niphargidae	Niphargidae	Haploginglymus	Haploginglymus			GBCM12183-19	KY643589	96.1	0	0	0	0	0	0	0	0	0	0	0	0	0	0	0	0	0	0	0	0	0	0	0	0	0	0	0	0	0	0	0	1
1	Eukaryota	Eukaryota	Arthropoda	Arthropoda	Ostracoda	Ostracoda	Myodocopida	Myodocopida							NNMC165-08		90.2	0	0	0	0	0	0	1	0	0	0	0	0	0	0	0	1	0	0	2	0	0	2	0	0	0	0	0	1	0	0	2	0
71	Eukaryota	Eukaryota	Arthropoda	Arthropoda	Ostracoda	Ostracoda	Podocopida	Podocopida	Candonidae	Candonidae	Candona	Candona	Candona candida	Candona candida	GBMNB56452-20;FBOST034-12;COCSA143-09;BACZP292-15;NJCGS1059-11;GBMNB56453-20;FBOST001-12;COCSA137-09;BACZP297-15;GBMNB56452-20;FBOST034-12;BACZP292-15;NJCGS1059-11;GBMNB56453-20;FBOST001-12;BACZP297-15;CHMEP018-12;GBMNB56452-20;FBOST034-12;BACZP292-15;NJCGS1059-11;GBMNB56453-20;FBOST001-12;BACZP297-15;CHMEP018-12;COCSA137-09;CHMEP018-12	MN013107;HM397667;MG449610;MG936207;MN013106;HM397665;MG448734;MN013107;MG449610;MG936207;MN013106;MG448734;MG319141;MN013107;MG449610;MG936207;MN013106;MG448734;MG319141;HM397665;MG319141	97.6718	0	0	0	0	0	0	0	0	0	0	0	0	289	0	0	762	0	0	11793	0	2	3342	0	0	0	0	0	3	0	0	0	1
1	Eukaryota	Eukaryota	Arthropoda	Arthropoda	Ostracoda	Ostracoda	Podocopida	Podocopida	Candonidae	Candonidae	Candona	Candona		Candona candida	GBMNB56452-20;FBOST034-12;BACZP292-15;NJCGS1059-11;GBMNB56453-20;FBOST001-12;BACZP297-15	MN013107;MG449610;MG936207;MN013106;MG448734	94.6	0	0	0	0	0	0	0	0	0	0	0	0	1	0	0	0	0	0	0	0	0	0	0	0	0	0	0	0	0	0	0	0
90	Eukaryota	Eukaryota	Arthropoda	Arthropoda	Ostracoda	Ostracoda	Podocopida	Podocopida	Candonidae	Candonidae	Candona	Candona			GBMNB56458-20	MN013113	91.2267	28	1	0	30094	1	0	323	0	51	2744	0	5	0	0	0	0	0	0	0	3	0	0	0	0	0	0	0	12	0	0	1	0
1	Eukaryota	Eukaryota	Arthropoda	Arthropoda	Ostracoda	Ostracoda	Podocopida	Podocopida	Cyprididae	Cyprididae	Cypridopsis	Cypridopsis	Cypridopsis vidua	Cypridopsis vidua	FBUK035-21;SWCHL1508-16;BACZP1536-16;SWCHL1425-16;SWCHL1432-16;SWCHL1509-16;SWCHL757-16;SWCHL1218-16;SWCHL1510-16;RRINV2496-15;SWCHL754-16;FBOST028-12;SWCHL1433-16;COCSA044-09;SWCHL1430-16;SWCHL1504-16;COAPP528-13;FBOST010-12;NJCGS1139-11;SWCHL1596-16;GBCRO6890-19;SWFRN498-16;BACZP305-15;COCSA125-09;RBGC094-03;SWCHL1608-16;SWCHL1507-16;BBGEN063-15;GBCRO6889-19;BACZP1103-16;COAPP064-12;SWCHL1424-1…	MG449081;MG317875;KT705789;MG316939;HM431348;MG936609;MH916761;MG450141;HM397657;DQ889094;MG311350;MH916760;MG449769;MG449601;MG317675;MG449963;MG311864;MG449368;MH916759;MH916758;MH916757;MG310407	100	0	0	0	0	0	0	0	0	0	0	0	0	0	1	0	0	0	0	0	0	0	0	0	0	0	0	0	0	0	0	0	0
22	Eukaryota	Eukaryota	Arthropoda	Arthropoda	Ostracoda	Ostracoda	Podocopida	Podocopida	Cytherideidae	Cytherideidae	Cytherissa	Cytherissa	Cytherissa lacustris	Cytherissa lacustris	GBCRO412-12;GBCRO411-12	JN715749;JN715748	98.2591	1	0	0	2972	0	0	814	0	0	390	0	0	0	0	0	0	0	136	1383	1	4	0	0	198	0	0	0	0	0	0	0	0
1	Eukaryota	Eukaryota	Arthropoda	Arthropoda	Ostracoda	Ostracoda	Podocopida	Podocopida	Cytherideidae	Cytherideidae	Cytherissa	Cytherissa		Cytherissa lacustris	GBCRO412-12;GBCRO411-12	JN715749;JN715748	94.1	0	0	0	0	0	0	1	0	0	0	0	0	0	0	0	0	0	0	0	0	0	0	0	0	0	0	0	0	0	0	0	0
288	Eukaryota	Eukaryota	Arthropoda	Arthropoda	Ostracoda	Ostracoda	Podocopida	Podocopida							FBOST086-12;FBOST016-12;FBOST015-12;FBOST020-12;FBOST017-12;FBOST016-12;FBOST020-12;FBOST017-12;FBOST077-12;FBOST049-12;FBOST018-12;FBOST077-12;FBOST049-12;FBOST015-12;FBOST016-12		96.817	0	1	0	0	0	0	4932	0	0	6410	0	2	18	13	1	1094	1264	0	4122	13937	0	669	1301	0	1	3	0	1067	468	0	0	0
2	Eukaryota	Eukaryota	Arthropoda	Arthropoda		Arachnida;Insecta		Sarcoptiformes;Trichoptera		Hydropsychidae;Calamoceratidae;Lepidostomatidae		Leptonema;Phylloicus;Lepidostoma		Leptonema salvini;Phylloicus priapulus;Lepidostoma mexicanum	MIONT217-09;MZCRI1725-13;MZCRI1854-13;MZCRI1434-13		98.8	0	0	0	0	0	0	1	0	3	0	1	20	0	0	0	0	0	0	0	0	0	0	0	0	0	0	0	0	0	0	0	0
6	Eukaryota	Eukaryota	Arthropoda	Arthropoda		Arachnida;Insecta		Sarcoptiformes;Trichoptera							MSSCA2307-16;WALPI322-15;MSSCA2307-16;WALPI375-15;WALPI322-15		93.6333	0	0	1	1	0	0	0	2	1	0	0	0	0	0	1	0	0	13	0	1	0	0	0	0	0	0	1	0	0	5	0	0
1	Eukaryota	Eukaryota	Arthropoda	Arthropoda		Insecta;Arachnida		Diptera;Sarcoptiformes		Culicidae;Nanorchestidae;Tipulidae		Culex;Psorophora;Tipula		Culex bahamensis;Psorophora longipalpus;Tipula zonaria	NEONV020-11;NEONV088-11;MSSCA3467-16;TIPNO265-19	JX260644;JX260718	99.5	0	0	0	0	0	0	1	18	0	0	0	0	0	0	0	0	0	0	0	0	0	0	0	0	0	1	0	0	0	0	0	0
1	Eukaryota	Eukaryota	Arthropoda	Arthropoda		Insecta;Arachnida		Diptera;Sarcoptiformes;Plecoptera		Chironomidae;Culicidae;Gripopterygidae		Cricotopus;Chironomus;Aucklandobius		Cricotopus sylvestris;Cricotopus trifasciatus;Aucklandobius gressitti	GBMNC9673-20;GMRSU738-15;JCDB049-15;GBMNB16528-20;GBMNB16582-20;GBDPC280-14;GBDP17858-15;JCDB240-15;GBMIN55349-17;NEACH056-15;JCDB286-15;GBMNC9658-20;JCDB083-15;GBMIN55350-17;GMGRE1270-13;JCDB008-15;JCDB231-15;EZIRA049-15;GBMNB16520-20;GBMNB16525-20;JCDB007-15;JCDB232-15;GBDPC285-14;JCDB233-15;GBMNB16537-20;EZIRA053-15;GBMNF24718-22;GBDP44662-19;GBMNC9663-20;GBMNF24720-22;GBDPC282-14;GBDPC287-14;…	LC494770;MN150307;MN150361;AB838604;LC050929;KP902807;LC495046;KP902808;MN150299;MN150304;AB838609;MN150316;OM974434;LC329078;LC494994;OM974436;AB838606;AB838611;KP902813;LC494814;LC494984;JN887065;AB838605;LC495003;MN150362;AB838603;JN887064;LC494992;LC152412;LC152411;KP902812;KC135921;LC494864;LC495045;KP902810;LC494740;AB838608;OM974437;MN150297;KP902809;AB838612;JF412070;AB838601;MN150315;OM9…	100	0	0	0	0	0	0	0	0	1	0	0	0	0	0	0	0	0	0	0	0	0	0	0	0	0	0	0	0	0	0	0	0
1	Eukaryota	Eukaryota	Arthropoda	Arthropoda		Insecta;Arachnida		Diptera;Trombidiformes		Chironomidae;Scutacaridae		Polypedilum			CFWIH561-10;MSSCA2244-16		100	0	0	0	0	0	0	0	0	0	0	0	0	0	0	0	0	2	0	0	0	0	0	0	0	0	0	0	0	0	0	0	0
1	Eukaryota	Eukaryota	Arthropoda	Arthropoda		Malacostraca;Insecta		Amphipoda;Diptera;Odonata;Trichoptera		Chironomidae;Rhyacophilidae		Rhyacophila	Rhyacophila carolina	Rhyacophila carolina	BBGEN219-15;CHRIN058-13;BODES026-11;BODES028-11;LEPTO980-13;LEPTO982-13;LEPTO2075-13;LEPTO2143-13;LEPTO985-13;LEPTO2180-13		99	0	0	0	1	0	0	0	0	0	0	0	0	0	0	0	0	0	0	0	0	0	0	0	0	0	0	0	0	0	0	0	0
1	Eukaryota	Eukaryota	Chordata	Chordata	Amphibia	Amphibia	Anura	Anura	Hylidae	Hylidae	Dryophytes	Dryophytes		Dryophytes suweonensis	GBMNC75811-20;GBMNC75879-20;GBMNC75836-20;GBMNC75849-20;GBMNC75877-20;GBMNC75813-20;GBMNC75807-20;GBMNC75845-20;GBMNC75844-20;GBMNC75846-20;GBMNC75797-20;GBMNC75835-20;GBMNC75798-20;GBMNC75804-20;GBMNC75852-20;GBMNC75808-20;GBMNC75863-20;GBMNC75800-20;GBMNC75848-20;GBMNC75841-20;GBMNC75854-20;MK089075.1;MK089073.1;MK089067.1;MK089065.1;MK089062.1;MK089060.1;MK089057.1;MK089055.1;MK089051.1;MK0890…	MH181529;MH181393;MH181441;MH181425;MH181396;MH181527;MH181545;MH181429;MH181430;MH181428;MH181628;MH181443;MH181627;MH181553;MH181422;MH181542;MH181410;MH181614;MH181426;MH181433;MH181420;MK089075;MK089073;MK089067;MK089065;MK089062;MK089060;MK089057;MK089055;MK089051;MK089050;MK089046;MK089043;MK089038;MK089034;MK089030;MK089018;MK089011;MK088985;MK088984;MK088983;MK088982;MK088980;MK088977;MK0…	92.9	0	0	0	0	0	0	0	0	0	0	0	0	0	0	0	0	0	0	0	0	0	1	0	0	0	0	0	0	0	0	0	0
2	Eukaryota	Eukaryota	Chordata	Chordata	Mammalia	Mammalia	Artiodactyla	Artiodactyla	Bovidae	Bovidae	Bos	Bos	Bos taurus	Bos taurus	GBMND19913-21;GBMA23671-19;CAB066-06;GBMND19906-21;GBMND19914-21;GBMNF1558-22;CAB078-06;YAKJC022-13;CAB076-06;CAB001-06;GBMA5694-13;GBMND19907-21;GBMA23668-19;CBLP504-12;CBLP492-12;CAB079-06;GBMIN41810-14;CBLP530-12;GBMIN41795-14;GBMND19905-21;GBMIN41801-14;CBLP521-12;RDATC048-06;CBLP493-12;GBMIN41797-14;GBMA19872-19;GBMIN41793-14;GBMIN41825-14;GBMNF1559-22;GBMND19909-21;YAKJC006-13;GBMIN41805-14…	MW475455;KT827236;MW475448;MW475456;OK639114;JX426135;MW475449;KT827224;EF568671;EF568625;MW475447;EF568641;EF568629;KF952274;EF568621;EF568705;OK639115;MW475451;EF568660;EF568672;OL310911;EF568716;MW475450;KT375487;EF568673;MW475454;MW475452;MW475453;KT827244;KT827235;KY561995	98.75	0	0	0	0	0	0	0	0	0	0	0	0	0	0	0	0	0	0	0	0	0	0	0	0	0	0	0	0	0	0	0	0
1	Eukaryota	Eukaryota	Chordata	Chordata	Mammalia	Mammalia	Artiodactyla	Artiodactyla	Suidae	Suidae	Sus	Sus	Sus scrofa	Sus scrofa	GBMA19673-19	EF568726	98.8	0	0	0	0	0	0	0	0	0	0	0	0	0	1	0	0	0	0	0	0	0	0	0	0	0	0	0	0	0	0	0	0
1	Eukaryota	Eukaryota	Chordata	Chordata	Mammalia	Mammalia		Rodentia;Chiroptera		Muridae;Pteropodidae		Mus;Rousettus		Mus musculus;Rousettus aegyptiacus	MACNM078-11;CAB138-06;GBMA0261-06;GBMA2438-09;ABRMM526-07;ABCDC123-07;GBMA18946-19;GBMNA18861-19;GBMNB3271-20;GBMNA16915-19;GBMA18934-19;GBMA23490-19;GBMA18939-19;GBMA18947-19;ABRMM525-07;GBMA14234-15;GBMA18919-19;GBMNE53981-22;DIRTT077-11;GBMA18920-19;MAMN8291-22;CYTC663-12;RDATC055-06;ABRMM518-07;GBMA2419-09;DIRTT017-10;GBMA2427-09;GBMA2421-09;GBMA0230-06;GBMA18917-19;GBMNE53984-22;GBMA18942-19…	AY533106;FJ374642;JF456848;JF442652;JX945977;HQ586004;MN326042;AP014540;JX945965;KR020497;JX945970;JX945978;JF456849;KP090294;EF568699;ON453646;KC617841;EF568697;HQ675031;JF456851;FJ374661;KC617840;FJ374653;FJ374659;AY339599;EF568701;ON453649;JX945973;FJ374652;JQ003190;JF456842;FJ374648;JF456847;HQ675027;JF456845;MN326035;AB042523;FJ374640;FJ374665;KF937874;GQ905755;KP260515;FJ374656;JX945976;FJ3…	100	0	0	0	0	0	0	0	0	0	0	0	0	1	0	0	0	0	0	0	0	0	0	0	0	0	0	0	0	0	0	0	0
1	Eukaryota	Eukaryota	Cnidaria	Cnidaria	Hydrozoa	Hydrozoa	Anthoathecata	Anthoathecata	Hydridae	Hydridae	Hydra	Hydra	Hydra circumcincta	Hydra circumcincta	GBCI8109-19;GBCI8108-19	AB565132;AB565119	100	0	0	0	0	0	0	0	0	0	0	0	0	0	0	0	3	0	0	0	0	0	0	0	0	0	0	0	0	0	0	0	0
1	Eukaryota	Eukaryota	Cnidaria	Cnidaria	Hydrozoa	Hydrozoa	Anthoathecata	Anthoathecata	Hydridae	Hydridae	Hydra	Hydra	Hydra oligactis	Hydra oligactis	GBCI8113-19	AB565122	100	0	0	0	0	0	0	0	0	0	0	0	0	0	0	0	4	1	0	6	0	0	2	0	0	0	0	0	0	0	0	0	0
4	Eukaryota	Eukaryota	Cnidaria	Cnidaria	Hydrozoa	Hydrozoa	Anthoathecata	Anthoathecata							THBK047-14		95	0	0	0	5	0	0	10	0	0	9	0	0	16	0	0	24	10	0	13	4	2	3	0	0	0	2	0	6	0	0	22	6
1	Eukaryota	Eukaryota	Mollusca	Mollusca	Bivalvia	Bivalvia	Venerida	Venerida	Sphaeriidae	Sphaeriidae	Euglesa	Euglesa	Euglesa casertana	Euglesa casertana	GBMBV2799-14	KF483386	100	0	0	0	0	0	0	0	0	0	0	0	0	0	0	0	0	0	0	0	0	0	0	0	0	0	0	0	0	0	0	6	0
2	Eukaryota	Eukaryota	Mollusca	Mollusca	Bivalvia	Bivalvia	Venerida	Venerida	Sphaeriidae	Sphaeriidae	Euglesa	Euglesa	Euglesa personata	Euglesa personata	GBMBV2884-14	KF483401	99	0	0	0	0	0	0	0	0	0	0	0	0	0	0	0	0	0	0	0	0	0	0	0	0	0	0	0	0	0	0	0	0
1	Eukaryota	Eukaryota	Mollusca	Mollusca	Bivalvia	Bivalvia	Venerida	Venerida	Sphaeriidae	Sphaeriidae	Pisidium	Pisidium	Pisidium subtruncatum	Pisidium subtruncatum	GBMBV2798-14;GBMBV2812-14;GBMBV2882-14	KF483390;KF483395;KF483402	100	0	0	0	0	0	0	0	0	0	0	0	0	0	0	0	0	0	0	1	0	0	0	0	0	0	0	0	0	0	0	0	0
2	Eukaryota	Eukaryota	Nematoda	Nematoda	Chromadorea	Chromadorea	Rhabditida	Rhabditida	Cosmocercidae	Cosmocercidae	Cosmocerca	Cosmocerca			OP009372.1	OP009372	91.85	0	0	0	0	0	0	0	0	0	0	0	0	0	0	0	0	0	6	0	0	0	0	0	0	0	0	0	0	0	0	0	0
1	Eukaryota	Eukaryota	Porifera	Porifera	Demospongiae	Demospongiae	Spongillida	Spongillida	Spongillidae	Spongillidae	Ephydatia	Ephydatia	Ephydatia fluviatilis	Ephydatia fluviatilis	MT726218.1	MT726218	100	0	0	0	0	0	0	0	0	0	0	0	0	0	0	0	0	0	0	0	0	0	0	1	0	0	0	0	0	0	0	0	0
3	Eukaryota	Eukaryota		Arthropoda;Cnidaria		Branchiopoda;Hydrozoa		Diplostraca;Anthoathecata		Macrotrichidae		Macrothrix			ZPII1540-11;THBK047-14	KC617066	90.3667	0	0	0	0	0	0	0	0	0	0	0	0	0	0	0	0	0	2	0	0	0	0	0	0	1	0	0	0	0	0	0	0
1	Eukaryota	Eukaryota		Chordata;Arthropoda		Actinopteri;Insecta;Mammalia;Arachnida		Pleuronectiformes;Ephemeroptera;Primates;Sarcoptiformes;Trombidiformes		Pleuronectidae;Heptageniidae;Hominidae;Euphthiracaridae;Achipteriidae;Tectocepheidae;Nanorchestidae;Rhagidiidae		Platichthys;Stenacron;Homo;Rhysotritia		Platichthys stellatus;Stenacron minnetonka;Homo sapiens;Rhysotritia duplicata	FHAK037-17;BARTH363-21;GBHS37768-19;GBMA11635-15;GBHUM056-16;GBMA15220-17;CYTC088-12;GBHUM054-16;GBHUM055-16;GBHUM060-16;GBHS21075-19;GBHS10612-13;GBHUM029-16;GBHS4119-08;GBHS30831-19;CAB095-06;GBHUM058-16;DMDMS062-16;GBHUM062-16;GB021-08;GBMA13898-15;GBHS37619-19;GBHS37585-19;GBHUM053-16;GB029-08;GBHUM063-16;GBHS19084-19;RDATC049-06;GBHS16510-19;GBMNE33531-21;DMDMS065-16;GBHUM066-16;RDATC013-05;…	MG029093;KF771231;KF193040;KP126163;HM852817;KF193037;KF193038;KF193045;KF162501;KF255549;KF193011;EU586511;KY409692;KF193043;KF193050;KP669005;MH791065;MF621100;KF193036;KF193051;KF146250;EF568637;MZ816965;KF193056;OL310817;KF193035;KF193013;JF264098	99.5	0	0	0	0	0	0	0	0	0	0	0	0	0	0	0	0	0	0	0	0	0	0	0	0	0	0	1	0	0	0	0	0
33	Eukaryota	Eukaryota						Saprolegniales		Saprolegniaceae		Leptolegnia		Leptolegnia caudata	HQ708211.1	HQ708211	91.0636	17	3	19	37	12	15	45	7	1	52	0	1	8	1	4	14	0	1	9	4	0	17	2	6	10	6	0	21	0	2	20	0
[truncated: 4 more columns]

## Sheet: Table_S9
Table S8: Morphotype assignment of sedDNA metabarcoding-derived taxa
Columns LCAdomain to LCAspecies show the lowes common ancestor taxa detected by sedDNA metabarcoding. The column "taxon" represents the highes taxonomic resolution of the metabarcoding Dataset. Morphotype assignments are shown in the column "morphotype".
LCAdomain	LCAphylum	LCAclass	LCAorder	LCAfamily	LCAgenus	LCAspecies	taxon	morphotype
Eukaryota	Arthropoda	Arachnida	Sarcoptiformes	Achipteriidae			Achipteriidae	Oribatida
Eukaryota	Arthropoda	Insecta	Ephemeroptera	Baetidae	Baetis	Baetis rhodani	Baetis rhodani	Ephemeroptera
Eukaryota	Arthropoda	Insecta	Ephemeroptera	Baetidae	Fallceon		Fallceon	Ephemeroptera
Eukaryota	Arthropoda	Branchiopoda	Diplostraca	Bosminidae	Bosmina		Bosmina	Bosmina
Eukaryota	Arthropoda	Branchiopoda	Diplostraca	Bosminidae	Eubosmina		Eubosmina	Bosmina
Eukaryota	Chordata	Mammalia	Artiodactyla	Bovidae	Bos	Bos taurus	Bos taurus	noMorpho
Eukaryota	Arthropoda	Insecta	Ephemeroptera	Caenidae	Caenis		Caenis	Ephemeroptera
Eukaryota	Arthropoda	Insecta	Ephemeroptera	Caenidae	Caenis	Caenis horaria	Caenis horaria	Ephemeroptera
Eukaryota	Arthropoda	Insecta	Ephemeroptera	Caenidae	Caenis	Caenis luctuosa	Caenis luctuosa	Ephemeroptera
Eukaryota	Arthropoda	Insecta	Ephemeroptera	Caenidae	Caenis	Caenis macrura	Caenis macrura	Ephemeroptera
Eukaryota	Arthropoda	Ostracoda	Podocopida	Candonidae	Candona		Candona	Ostracoda
Eukaryota	Arthropoda	Ostracoda	Podocopida	Candonidae	Candona	Candona candida	Candona candida	Ostracoda
Eukaryota	Arthropoda	Hexanauplia	Harpacticoida	Canthocamptidae	Attheyella		Attheyella	noMorpho
Eukaryota	Arthropoda	Hexanauplia	Harpacticoida	Canthocamptidae	Attheyella	Attheyella crassa	Attheyella crassa	noMorpho
Eukaryota	Arthropoda	Hexanauplia	Harpacticoida	Canthocamptidae	Canthocamptus		Canthocamptus	noMorpho
Eukaryota	Arthropoda	Hexanauplia	Harpacticoida	Canthocamptidae	Canthocamptus	Canthocamptus staphylinus	Canthocamptus staphylinus	noMorpho
Eukaryota	Arthropoda	Arachnida	Sarcoptiformes	Carabodidae			Carabodidae	Oribatida
Eukaryota	Arthropoda	Insecta	Diptera	Ceratopogonidae			Ceratopogonidae	Ceratopogonidae
Eukaryota	Arthropoda	Insecta	Diptera	Ceratopogonidae	Forcipomyia	Forcipomyia tenuis	Forcipomyia tenuis	Ceratopogonidae
Eukaryota	Arthropoda	Insecta	Diptera	Chaoboridae	Chaoborus	Chaoborus flavicans	Chaoborus flavicans	Chaoborus flavicans-type
Eukaryota	Arthropoda	Insecta	Diptera	Chironomidae	Ablabesmyia	Ablabesmyia longistyla	Ablabesmyia longistyla	Ablabesmyia
Eukaryota	Arthropoda	Insecta	Diptera	Chironomidae			Chironomidae	noMorpho
Eukaryota	Arthropoda	Insecta	Diptera	Chironomidae	Chironomus		Chironomus	Chironomus undifferentiated
Eukaryota	Arthropoda	Insecta	Diptera	Chironomidae	Chironomus	Chironomus bernensis	Chironomus bernensis	Chironomus plumosus-type
Eukaryota	Arthropoda	Insecta	Diptera	Chironomidae	Chironomus	Chironomus cf. sollicitus	Chironomus cf. sollicitus	Chironomus undifferentiated
Eukaryota	Arthropoda	Insecta	Diptera	Chironomidae	Chironomus	Chironomus plumosus	Chironomus plumosus	Chironomus plumosus-type
Eukaryota	Arthropoda	Insecta	Diptera	Chironomidae	Cladotanytarsus		Cladotanytarsus	Cladotanytarsus mancus-type
Eukaryota	Arthropoda	Insecta	Diptera	Chironomidae	Cladotanytarsus	Cladotanytarsus atridorsum	Cladotanytarsus atridorsum	Cladotanytarsus mancus-type
Eukaryota	Arthropoda	Insecta	Diptera	Chironomidae	Cladotanytarsus	Cladotanytarsus mancus	Cladotanytarsus mancus	Cladotanytarsus mancus-type
Eukaryota	Arthropoda	Insecta	Diptera	Chironomidae	Cladotanytarsus	Cladotanytarsus nigrovittatus	Cladotanytarsus nigrovittatus	Cladotanytarsus mancus-type
Eukaryota	Arthropoda	Insecta	Diptera	Chironomidae	Cricotopus	Cricotopus festivellus	Cricotopus festivellus	Cricotopus bicinctus-type
Eukaryota	Arthropoda	Insecta	Diptera	Chironomidae	Cricotopus	Cricotopus triannulatus	Cricotopus triannulatus	Cricotopus bicinctus-type
Eukaryota	Arthropoda	Insecta	Diptera	Chironomidae	Diamesa	Diamesa insignipes	Diamesa insignipes	Diamesa
Eukaryota	Arthropoda	Insecta	Diptera	Chironomidae	Gymnometriocnemus		Gymnometriocnemus	Gymnometriocnemus/Bryophaenocladius
Eukaryota	Arthropoda	Insecta	Diptera	Chironomidae	Gymnometriocnemus	Gymnometriocnemus brumalis	Gymnometriocnemus brumalis	Gymnometriocnemus/Bryophaenocladius
Eukaryota	Arthropoda	Insecta	Diptera	Chironomidae	Macropelopia	Macropelopia nebulosa	Macropelopia nebulosa	Macropelopia
Eukaryota	Arthropoda	Insecta	Diptera	Chironomidae	Metriocnemus	Metriocnemus tristellus	Metriocnemus tristellus	Metriocnemus undifferentiated
Eukaryota	Arthropoda	Insecta	Diptera	Chironomidae	Micropsectra		Micropsectra	Micropsectra insignilobus-type
Eukaryota	Arthropoda	Insecta	Diptera	Chironomidae	Micropsectra	Micropsectra atrofasciata	Micropsectra atrofasciata	Micropsectra insignilobus-type
Eukaryota	Arthropoda	Insecta	Diptera	Chironomidae	Micropsectra	Micropsectra contracta	Micropsectra contracta	Micropsectra contracta-type
Eukaryota	Arthropoda	Insecta	Diptera	Chironomidae	Micropsectra	Micropsectra notescens	Micropsectra notescens	Micropsectra insignilobus-type
Eukaryota	Arthropoda	Insecta	Diptera	Chironomidae	Micropsectra	Micropsectra radialis	Micropsectra radialis	Micropsectra radialis-type
Eukaryota	Arthropoda	Insecta	Diptera	Chironomidae	Microtendipes	Microtendipes chloris	Microtendipes chloris	Microtendipes pedellus-type
Eukaryota	Arthropoda	Insecta	Diptera	Chironomidae	Microtendipes	Microtendipes pedellus	Microtendipes pedellus	Microtendipes pedellus-type
Eukaryota	Arthropoda	Insecta	Diptera	Chironomidae	Parachironomus	Parachironomus gracilior	Parachironomus gracilior	Parachironomus varus-type
Eukaryota	Arthropoda	Insecta	Diptera	Chironomidae	Paracladopelma		Paracladopelma	Paracladopelma
Eukaryota	Arthropoda	Insecta	Diptera	Chironomidae	Parametriocnemus	Parametriocnemus stylatus	Parametriocnemus stylatus	Parametriocnemus/Paraphaenocladius
Eukaryota	Arthropoda	Insecta	Diptera	Chironomidae	Paraphaenocladius		Paraphaenocladius	Parametriocnemus/Paraphaenocladius
Eukaryota	Arthropoda	Insecta	Diptera	Chironomidae	Paratanytarsus	Paratanytarsus bituberculatus	Paratanytarsus bituberculatus	Paratanytarsus undifferentiated
Eukaryota	Arthropoda	Insecta	Diptera	Chironomidae	Paratanytarsus	Paratanytarsus tenuis	Paratanytarsus tenuis	Paratanytarsus undifferentiated
Eukaryota	Arthropoda	Insecta	Diptera	Chironomidae	Paratendipes	Paratendipes albimanus	Paratendipes albimanus	Paratendipes albimanus-type
Eukaryota	Arthropoda	Insecta	Diptera	Chironomidae	Polypedilum	Polypedilum convictum	Polypedilum convictum	Polypedilum convictum-type
Eukaryota	Arthropoda	Insecta	Diptera	Chironomidae	Polypedilum	Polypedilum nubeculosum	Polypedilum nubeculosum	Polypedilum nubeculosum-type
Eukaryota	Arthropoda	Insecta	Diptera	Chironomidae	Polypedilum	Polypedilum nubifer	Polypedilum nubifer	Polypedilum nubifer-type
Eukaryota	Arthropoda	Insecta	Diptera	Chironomidae	Procladius	Procladius culiciformis	Procladius culiciformis	Procladius
Eukaryota	Arthropoda	Insecta	Diptera	Chironomidae	Procladius	Procladius nigriventris	Procladius nigriventris	Procladius
Eukaryota	Arthropoda	Insecta	Diptera	Chironomidae	Procladius	Procladius pectinatus	Procladius pectinatus	Procladius
Eukaryota	Arthropoda	Insecta	Diptera	Chironomidae	Procladius	Procladius rufovittatus	Procladius rufovittatus	Procladius
Eukaryota	Arthropoda	Insecta	Diptera	Chironomidae	Psectrocladius		Psectrocladius	Psectrocladius undifferentiated
Eukaryota	Arthropoda	Insecta	Diptera	Chironomidae	Pseudochironomus	Pseudochironomus prasinatus	Pseudochironomus prasinatus	Pseudochironomus
Eukaryota	Arthropoda	Insecta	Diptera	Chironomidae	Rheotanytarsus	Rheotanytarsus curtistylus	Rheotanytarsus curtistylus	Rheotanytarsus
Eukaryota	Arthropoda	Insecta	Diptera	Chironomidae	Rheotanytarsus	Rheotanytarsus photophilus	Rheotanytarsus photophilus	Rheotanytarsus
Eukaryota	Arthropoda	Insecta	Diptera	Chironomidae	Sergentia	Sergentia coracina	Sergentia coracina	Sergentia coracina-type
Eukaryota	Arthropoda	Insecta	Diptera	Chironomidae	Stempellinella		Stempellinella	Stempellinella/Zavrelia
Eukaryota	Arthropoda	Insecta	Diptera	Chironomidae	Stempellinella	Stempellinella edwardsi	Stempellinella edwardsi	Stempellinella/Zavrelia
Eukaryota	Arthropoda	Insecta	Diptera	Chironomidae	Tanytarsus		Tanytarsus	Tanytarsus undifferentiated
Eukaryota	Arthropoda	Insecta	Diptera	Chironomidae	Tanytarsus	Tanytarsus bathophilus	Tanytarsus bathophilus	Tanytarsus lugens-type
Eukaryota	Arthropoda	Insecta	Diptera	Chironomidae	Tanytarsus	Tanytarsus debilis	Tanytarsus debilis	Tanytarsus mendax-type
Eukaryota	Arthropoda	Insecta	Diptera	Chironomidae	Tanytarsus	Tanytarsus eminulus	Tanytarsus eminulus	Tanytarsus mendax-type
Eukaryota	Arthropoda	Insecta	Diptera	Chironomidae	Tanytarsus	Tanytarsus heusdensis	Tanytarsus heusdensis	Tanytarsus mendax-type
Eukaryota	Arthropoda	Insecta	Diptera	Chironomidae	Tanytarsus	Tanytarsus mendax	Tanytarsus mendax	Tanytarsus mendax-type
Eukaryota	Arthropoda	Branchiopoda	Anomopoda	Chydoridae	Alona	Alona sibirica	Alona sibirica	Alona
Eukaryota	Nematoda	Chromadorea	Rhabditida	Cosmocercidae	Cosmocerca		Cosmocerca	noMorpho
Eukaryota	Arthropoda	Arachnida	Sarcoptiformes	Crotoniidae			Crotoniidae	Oribatida
Eukaryota	Arthropoda	Insecta	Diptera	Culicidae	Anopheles		Anopheles	Culicidae
Eukaryota	Arthropoda	Hexanauplia	Cyclopoida	Cyclopidae			Cyclopidae	noMorpho
Eukaryota	Arthropoda	Hexanauplia	Cyclopoida	Cyclopidae	Cyclops		Cyclops	noMorpho
Eukaryota	Arthropoda	Hexanauplia	Cyclopoida	Cyclopidae	Cyclops	Cyclops abyssorum	Cyclops abyssorum	noMorpho
Eukaryota	Arthropoda	Hexanauplia	Cyclopoida	Cyclopidae	Mesocyclops		Mesocyclops	noMorpho
Eukaryota	Arthropoda	Hexanauplia	Cyclopoida	Cyclopidae	Mesocyclops	Mesocyclops leuckarti	Mesocyclops leuckarti	noMorpho
Eukaryota	Arthropoda	Hexanauplia	Cyclopoida	Cyclopidae	Thermocyclops		Thermocyclops	noMorpho
Eukaryota	Arthropoda	Hexanauplia	Cyclopoida	Cyclopidae	Thermocyclops	Thermocyclops crassus	Thermocyclops crassus	noMorpho
Eukaryota	Arthropoda	Ostracoda	Podocopida	Cyprididae	Cypridopsis	Cypridopsis vidua	Cypridopsis vidua	Ostracoda
Eukaryota	Arthropoda	Ostracoda	Podocopida	Cytherideidae	Cytherissa		Cytherissa	Ostracoda
Eukaryota	Arthropoda	Ostracoda	Podocopida	Cytherideidae	Cytherissa	Cytherissa lacustris	Cytherissa lacustris	Ostracoda
Eukaryota	Arthropoda	Branchiopoda	Diplostraca	Daphniidae	Daphnia		Daphnia	Daphnia
Eukaryota	Arthropoda	Branchiopoda	Diplostraca	Daphniidae	Daphnia	Daphnia cucullata	Daphnia cucullata	Daphnia
Eukaryota	Arthropoda	Branchiopoda	Diplostraca	Daphniidae	Daphnia	Daphnia laevis	Daphnia laevis	Daphnia
Eukaryota	Arthropoda	Branchiopoda	Diplostraca	Daphniidae	Daphnia	Daphnia longispina	Daphnia longispina	Daphnia
Eukaryota	Arthropoda	Branchiopoda	Diplostraca	Daphniidae	Daphnia	Daphnia mendotae	Daphnia mendotae	Daphnia
Eukaryota	Arthropoda	Arachnida	Araneae	Dictynidae	Brommella		Brommella	noMorpho
Eukaryota	Arthropoda	Insecta	Diptera	Dixidae	Dixa	Dixa dilatata	Dixa dilatata	Dixidae
Eukaryota	Arthropoda	Insecta	Coleoptera	Dryopidae	Dryops	Dryops ernesti	Dryops ernesti	Coleoptera
Eukaryota	Arthropoda	Insecta	Coleoptera	Dytiscidae	Hydroporus		Hydroporus	Coleoptera
Eukaryota	Arthropoda	Insecta	Coleoptera	Dytiscidae	Hydroporus	Hydroporus bithynicus	Hydroporus bithynicus	Coleoptera
Eukaryota	Arthropoda	Insecta	Ephemeroptera	Ephemeridae	Ephemera	Ephemera vulgata	Ephemera vulgata	Ephemeroptera
Eukaryota	Annelida	Clitellata	Hirudinida	Erpobdellidae	Erpobdella		Erpobdella	noMorpho
Eukaryota	Arthropoda	Arachnida	Trombidiformes	Erythraeidae			Erythraeidae	noMorpho
Eukaryota	Arthropoda	Arachnida	Sarcoptiformes	Euphthiracaridae			Euphthiracaridae	Oribatida
Eukaryota	Arthropoda	Malacostraca	Amphipoda	Gammaridae	Gammarus	Gammarus pulex	Gammarus pulex	Amphipoda
Eukaryota	Arthropoda	Insecta	Odonata	Gomphidae	Gomphus	Gomphus pulchellus	Gomphus pulchellus	Odonata
Eukaryota	Arthropoda	Insecta	Odonata	Gomphidae	Gomphus	Gomphus vulgatissimus	Gomphus vulgatissimus	Odonata
Eukaryota	Arthropoda	Insecta	Ephemeroptera	Heptageniidae	Ecdyonurus		Ecdyonurus	Ephemeroptera
Eukaryota	Arthropoda	Insecta	Ephemeroptera	Heptageniidae	Ecdyonurus	Ecdyonurus helveticus	Ecdyonurus helveticus	Ephemeroptera
Eukaryota	Arthropoda	Insecta	Ephemeroptera	Heptageniidae	Ecdyonurus	Ecdyonurus venosus	Ecdyonurus venosus	Ephemeroptera
Eukaryota	Arthropoda	Insecta	Coleoptera	Hydraenidae	Hydraena	Hydraena riparia	Hydraena riparia	Coleoptera
Eukaryota	Cnidaria	Hydrozoa	Anthoathecata	Hydridae	Hydra	Hydra circumcincta	Hydra circumcincta	noMorpho
Eukaryota	Cnidaria	Hydrozoa	Anthoathecata	Hydridae	Hydra	Hydra oligactis	Hydra oligactis	noMorpho
Eukaryota	Arthropoda	Insecta	Coleoptera	Hydrophilidae			Hydrophilidae	Coleoptera
Eukaryota	Arthropoda	Insecta	Trichoptera	Hydropsychidae	Smicridea		Smicridea	Trichoptera
Eukaryota	Chordata	Amphibia	Anura	Hylidae	Dryophytes		Dryophytes	noMorpho
Eukaryota	Arthropoda	Branchiopoda	Diplostraca	Ilyocryptidae			Ilyocryptidae	Ilyocryptus
Eukaryota	Arthropoda	Insecta	Trichoptera	Limnephilidae	Limnephilus		Limnephilus	Trichoptera
Eukaryota	Arthropoda	Insecta	Trichoptera	Limnephilidae	Mesophylax	Mesophylax impunctatus	Mesophylax impunctatus	Trichoptera
Eukaryota	Arthropoda	Insecta	Diptera	Limoniidae			Limoniidae	Limoniidae
Eukaryota	Arthropoda	Insecta	Diptera	Limoniidae	Phylidorea		Phylidorea	Limoniidae
Eukaryota	Arthropoda	Branchiopoda	Diplostraca	Macrotrichidae	Macrothrix		Macrothrix	Macrothrix
Eukaryota	Arthropoda	Branchiopoda	Diplostraca	Moinidae	Moina		Moina	Moina
Eukaryota	Arthropoda	Insecta	Trichoptera	Molannidae	Molanna		Molanna	Trichoptera
Eukaryota	Arthropoda	Insecta	Trichoptera	Molannidae	Molanna	Molanna angustata	Molanna angustata	Trichoptera
Eukaryota	Annelida	Clitellata	Tubificida	Naididae	Tubifex		Tubifex	noMorpho
Eukaryota	Arthropoda	Arachnida	Sarcoptiformes	Nanhermanniidae			Nanhermanniidae	noMorpho
Eukaryota	Arthropoda	Arachnida	Sarcoptiformes	Nanorchestidae			Nanorchestidae	noMorpho
Eukaryota	Arthropoda	Arachnida	Sarcoptiformes	Nanorchestidae	Speleorchestes		Speleorchestes	noMorpho
Eukaryota	Arthropoda	Insecta	Plecoptera	Nemouridae	Nemoura	Nemoura cinerea	Nemoura cinerea	Plecoptera
Eukaryota	Arthropoda	Insecta	Plecoptera	Nemouridae	Nemoura	Nemoura marginata	Nemoura marginata	Plecoptera
Eukaryota	Arthropoda	Insecta	Plecoptera	Nemouridae	Nemoura	Nemoura sinuata	Nemoura sinuata	Plecoptera
Eukaryota	Arthropoda	Insecta	Plecoptera	Nemouridae	Protonemura	Protonemura intricata	Protonemura intricata	Plecoptera
Eukaryota	Arthropoda	Malacostraca	Amphipoda	Niphargidae	Haploginglymus		Haploginglymus	Amphipoda
Eukaryota	Arthropoda	Insecta	Lepidoptera	Noctuidae	Orthosia		Orthosia	Lepidoptera
Eukaryota	Arthropoda	Arachnida	Sarcoptiformes	Nothridae			Nothridae	Oribatida
Eukaryota	Arthropoda	Insecta	Trichoptera	Odontoceridae	Odontocerum	Odontocerum albicorne	Odontocerum albicorne	Trichoptera
Eukaryota	Chordata	Aves	Galliformes	Phasianidae	Gallus	Gallus gallus	Gallus gallus	noMorpho
Eukaryota	Arthropoda	Insecta	Trichoptera	Phryganeidae	Phryganea	Phryganea bipunctata	Phryganea bipunctata	Trichoptera
Eukaryota	Arthropoda	Insecta	Trichoptera	Phryganeidae			Phryganeidae	Trichoptera
Eukaryota	Arthropoda	Insecta	Diptera	Psychodidae			Psychodidae	noMorpho
Eukaryota	Arthropoda	Insecta	Trichoptera	Psychomyiidae	Lype		Lype	Trichoptera
Eukaryota	Arthropoda	Insecta	Diptera	Ptychopteridae	Ptychoptera	Ptychoptera quadrifasciata	Ptychoptera quadrifasciata	Ptychopteridae
Eukaryota	Arthropoda	Arachnida	Sarcoptiformes	Punctoribatidae	Punctoribates	Punctoribates punctum	Punctoribates punctum	Oribatida
Eukaryota	Arthropoda	Insecta	Trichoptera	Rhyacophilidae	Rhyacophila	Rhyacophila	Rhyacophila	Trichoptera
Eukaryota	Arthropoda	Insecta	Megaloptera	Sialidae	Sialis	Sialis fuliginosa	Sialis fuliginosa	Sialis
Eukaryota	Arthropoda	Insecta	Diptera	Simuliidae	Simulium		Simulium	Simuliidae
Eukaryota	Mollusca	Bivalvia	Venerida	Sphaeriidae	Euglesa	Euglesa casertana	Euglesa casertana	noMorpho
Eukaryota	Mollusca	Bivalvia	Venerida	Sphaeriidae	Euglesa	Euglesa personata	Euglesa personata	noMorpho
Eukaryota	Mollusca	Bivalvia	Venerida	Sphaeriidae	Pisidium	Pisidium subtruncatum	Pisidium subtruncatum	noMorpho
Eukaryota	Porifera	Demospongiae	Spongillida	Spongillidae	Ephydatia	Ephydatia fluviatilis	Ephydatia fluviatilis	noMorpho
Eukaryota	Chordata	Mammalia	Artiodactyla	Suidae	Sus	Sus scrofa	Sus scrofa	noMorpho
Eukaryota	Arthropoda	Insecta	Diptera	Tabanidae	Tabanus	Tabanus bromius	Tabanus bromius	noMorpho
Eukaryota	Arthropoda	Arachnida	Sarcoptiformes	Tectocepheidae			Tectocepheidae	Oribatida
Eukaryota	Arthropoda	Insecta	Diptera	Tipulidae	Tipula		Tipula	Tipulidae
Eukaryota	Arthropoda	Insecta	Diptera	Tipulidae	Tipula	Tipula maxima	Tipula maxima	Tipulidae
Eukaryota	Arthropoda	Insecta	Diptera	Tipulidae	Tipula	Tipula paludosa	Tipula paludosa	Tipulidae
Eukaryota	Cnidaria	Hydrozoa	Anthoathecata				Anthoathecata	noMorpho
Eukaryota	Arthropoda	Arachnida					Arachnida	noMorpho
Eukaryota	Arthropoda						Arthropoda	noMorpho
Eukaryota	Chordata	Aves					Aves	noMorpho
Eukaryota	Arthropoda	Branchiopoda					Branchiopoda	noMorpho
Eukaryota	Arthropoda	Branchiopoda	Diplostraca				Diplostraca	Cladocera
Eukaryota	Arthropoda	Insecta	Diptera				Diptera	noMorpho
Eukaryota							Eukaryota	noMorpho
Eukaryota	Arthropoda	Insecta					Insecta	noMorpho
Eukaryota	Arthropoda	Insecta	Lepidoptera				Lepidoptera	noMorpho
Eukaryota	Chordata	Mammalia					Mammalia	noMorpho
Eukaryota	Arthropoda	Ostracoda	Myodocopida				Myodocopida	Ostracoda
Eukaryota	Arthropoda	Insecta	Plecoptera				Plecoptera	Plecoptera
Eukaryota	Arthropoda	Ostracoda	Podocopida				Podocopida	Ostracoda
Eukaryota	Arthropoda	Insecta				Potamarcha obscura	Potamarcha obscura	Odonata
Eukaryota	Arthropoda	Arachnida	Sarcoptiformes				Sarcoptiformes	Oribatida
Eukaryota	Arthropoda	Insecta	Trichoptera				Trichoptera	Trichoptera
Eukaryota	Arthropoda	Arachnida	Trombidiformes				Trombidiformes	noMorpho

## Sheet: Table_S11
Table S10: Chitinous remains taxonomic composition
taxon	family	core	core layer	count
Rhabdocoela	other	SS1,SS2,SS3	top,middle,bottom	1722
Tanytarsini undifferentiated	Chironomidae	SS1,SS2,SS3	top,middle,bottom	221
Daphnia	other	SS1,SS2,SS3	top,middle,bottom	130
Micropsectra radialis-type	Chironomidae	SS1,SS2,SS3	middle,bottom,top	118
Ostracoda	other	SS1,SS2,SS3	top,middle,bottom	93
Chironomus anthracinus-type	Chironomidae	SS1,SS2	top,middle,bottom	68
Micropsectra insignilobus-type	Chironomidae	SS1,SS2,SS3	top,middle,bottom	61
Procladius	Chironomidae	SS1,SS2,SS3	top,middle,bottom	57
Sergentia coracina-type	Chironomidae	SS1,SS2,SS3	middle,bottom,top	56
Tanytarsus pallidicornis-type	Chironomidae	SS1,SS2,SS3	top,middle,bottom	56
Cladotanytarsus mancus-type	Chironomidae	SS1,SS2	top,middle,bottom	51
Polypedilum nubeculosum-type	Chironomidae	SS1,SS2	top,middle,bottom	46
Orthocladiinae undifferentiated	Chironomidae	SS1,SS2,SS3	top,middle,bottom	41
Microtendipes pedellus-type	Chironomidae	SS1,SS2	top,middle,bottom	38
Paratanytarsus undifferentiated	Chironomidae	SS1,SS2,SS3	top,middle,bottom	34
Cricotopus intersectus-type	Chironomidae	SS1,SS2,SS3	top,middle,bottom	30
Oribatida	other	SS1,SS2,SS3	middle,bottom,top	26
Ablabesmyia	Chironomidae	SS1,SS2	top,middle,bottom	16
Heterotrissocladius grimshawi-type	Chironomidae	SS1,SS2,SS3	top,middle,bottom	14
Limnophyes - Paralimnophyes	Chironomidae	SS1,SS2,SS3	middle,top,bottom	14
Paratendipes albimanus-type	Chironomidae	SS1,SS2	top,middle,bottom	14
Pseudochironomus	Chironomidae	SS1,SS2,SS3	top,middle,bottom	14
Polypedilum sordens-type	Chironomidae	SS1,SS2	top,middle	13
Trichoptera	other	SS1,SS2	top,middle,bottom	13
Chaoborus	other	SS1,SS2,SS3	top,middle,bottom	12
Polypedilum nubifer-type	Chironomidae	SS1,SS2	top,middle,bottom	12
Psectrocladius undifferentiated	Chironomidae	SS1,SS2,SS3	top,middle,bottom	12
Ephemeroptera	other	SS1,SS2,SS3	top,middle,bottom	11
Cricotopus bicinctus-type	Chironomidae	SS1,SS2	top,middle,bottom	10
Cryptochironomus	Chironomidae	SS1,SS3	top,middle,bottom	10
Dicrotendipes nervosus-type	Chironomidae	SS1,SS2,SS3	top,middle,bottom	10
Ceriodaphnia	other	SS1,SS2,SS3	top,middle	8
Paracladopelma	Chironomidae	SS2,SS3	middle,bottom	7
Corynoneura edwardsi-type	Chironomidae	SS1,SS2,SS3	top,middle	6
Endochironomus albipennis-type	Chironomidae	SS1,SS2	middle	6
Heterotrissocladius marcidus-type	Chironomidae	SS1,SS2,SS3	middle,bottom	6
Stempellina	Chironomidae	SS1,SS2	middle,bottom	6
Tanytarsus mendax-type	Chironomidae	SS1,SS2	top,bottom	6
Micropsectra contracta-type	Chironomidae	SS1,SS2,SS3	top,middle,bottom	5
Ceratopogonidae	other	SS1	middle,bottom	4
Micropsectra pallidula-type	Chironomidae	SS1,SS2	middle,bottom	4
Orthocladius type S like	Chironomidae	SS1,SS2	top,middle,bottom	4
Parachironomus varus-type	Chironomidae	SS1,SS2	top,middle	4
Parakiefferiella bathophila-type	Chironomidae	SS1,SS2	middle,top,bottom	4
Pentaneurini	Chironomidae	SS1,SS2	bottom,middle	4
Phaenopsectra flavipes-type	Chironomidae	SS1,SS3	top,middle	4
Tanytarsus chinyensis-type	Chironomidae	SS1,SS2	middle,bottom,top	4
Tanytarsus lugens-type	Chironomidae	SS1,SS2	bottom,middle	4
Brillia	Chironomidae	SS1,SS2	top,middle,bottom	3
Prodiamesa cf. delphinensis	Chironomidae	SS1,SS2	middle,top	3
Smittia foliacea-type	Chironomidae	SS1,SS2	bottom,middle	3
Tanytarsus lactescens-type	Chironomidae	SS1,SS2,SS3	bottom	3
Thienemannimyia-type	Chironomidae	SS1,SS2,SS3	bottom,middle	3
Cricotopus cylindraceus-type	Chironomidae	SS1	top,bottom	2
Endochironomus tendens-type	Chironomidae	SS2	bottom	2
Eukiefferiella claripennis-type	Chironomidae	SS2	bottom	2
Orthocladius trigonolabis-type like	Chironomidae	SS2	middle,bottom	2
Pseudosmittia	Chironomidae	SS1,SS2	top,middle	2
Trissocladius like	Chironomidae	SS1,SS2	bottom,top	2
Chironomini undifferentiated	Chironomidae	SS2	bottom	1
Cladopelma lateralis-type	Chironomidae	SS1	bottom	1
Coleoptera	other	SS1	top	1
Corynoneura type A	Chironomidae	SS2	middle	1
Cricotopus sylvetsris-type like	Chironomidae	SS1	middle	1
Cricotopus triannulatus	Chironomidae	SS1	middle	1
Cryptotendipes	Chironomidae	SS1	bottom	1
Demicryptochironomus	Chironomidae	SS3	bottom	1
Endochironomus impar-type	Chironomidae	SS1	middle	1
Gymnometriocnemus/Bryophaenocladius	Chironomidae	SS1	top	1
Labrundinia	Chironomidae	SS3	bottom	1
Lepidoptera	other	SS2	top	1
Orthocladius type I like	Chironomidae	SS1	top	1
Paracladius	Chironomidae	SS1	bottom	1
Paratendipes nudisquama-type	Chironomidae	SS1	middle	1
Plecoptera	other	SS1	bottom	1
Polypedilum type A	Chironomidae	SS1	bottom	1
Rheocricotopus chalybeatus-type	Chironomidae	SS2	bottom	1
Rheocricotopus fuscipes-type	Chironomidae	SS3	top	1
Rheotanytarsus	Chironomidae	SS1	top	1
Simuliidae	other	SS1	middle	1
Stictochironomus rosenschoeldia-type	Chironomidae	SS1	bottom	1
Tanytarsus glabrescens-type	Chironomidae	SS1	middle	1
Zalutschia type B like	Chironomidae	SS2	bottom	1

## Sheet: Table_S12
Table S11: SedDNA metabarcoding dataset taxa composition
taxon	family	core	core layer	primer	read_abundance
Stempellinella edwardsi	Chironomidae	SS1,SS2,SS3	bottom,top,middle	CH,FWH	33670
Cladotanytarsus atridorsum	Chironomidae	SS1,SS3	bottom,top,middle	CH,FWH	22759
Cladotanytarsus mancus	Chironomidae	SS1,SS2,SS3	middle,top,bottom	CH	22198
Tanytarsus bathophilus	Chironomidae	SS1,SS2,SS3	bottom,top,middle	CH,FWH	15420
Cladotanytarsus	Chironomidae	SS1,SS2,SS3	top,bottom,middle	CH,FWH	11976
Micropsectra radialis	Chironomidae	SS1,SS2,SS3	bottom,top,middle	CH,FWH	1727
Chironomidae	Chironomidae	SS1,SS2,SS3	bottom,middle,top	CH,FWH	1494
Sergentia coracina	Chironomidae	SS1,SS2,SS3	bottom,middle,top	CH,FWH	1307
Pseudochironomus prasinatus	Chironomidae	SS1,SS2,SS3	middle,top,bottom	CH,FWH	297
Parachironomus gracilior	Chironomidae	SS1,SS2	middle	CH	161
Micropsectra	Chironomidae	SS3	bottom,middle,top	CH	138
Paratendipes albimanus	Chironomidae	SS1	bottom,middle	CH	122
Chironomus plumosus	Chironomidae	SS1	top	CH	108
Micropsectra notescens	Chironomidae	SS1	top	CH	78
Chironomus bernensis	Chironomidae	SS1	middle	CH	71
Procladius rufovittatus	Chironomidae	SS3	middle	CH,FWH	60
Paracladopelma	Chironomidae	SS3	bottom	CH	52
Ablabesmyia longistyla	Chironomidae	SS2	bottom,middle	CH	43
Polypedilum nubifer	Chironomidae	SS1,SS3	bottom,middle	CH,FWH	35
Rheotanytarsus photophilus	Chironomidae	SS2	middle	CH	35
Metriocnemus tristellus	Chironomidae	SS3	middle	CH	29
Micropsectra contracta	Chironomidae	SS1,SS3	bottom,middle	FWH	29
Parametriocnemus stylatus	Chironomidae	SS2	middle	FWH	27
Microtendipes pedellus	Chironomidae	SS1	bottom	CH,FWH	25
Psectrocladius	Chironomidae	SS3	top	CH	25
Paratanytarsus tenuis	Chironomidae	SS2	bottom	CH,FWH	24
Tanytarsus	Chironomidae	SS1,SS2	bottom,top,middle	CH,FWH	21
Procladius culiciformis	Chironomidae	SS2	top	CH	20
Polypedilum convictum	Chironomidae	SS1	middle	FWH	17
Chironomus	Chironomidae	SS1,SS2	top,middle	CH	16
Cricotopus festivellus	Chironomidae	SS1	bottom	CH	14
Tanytarsus eminulus	Chironomidae	SS2	top	CH	14
Tanytarsus heusdensis	Chironomidae	SS1	middle	CH	14
Micropsectra atrofasciata	Chironomidae	SS2	bottom	CH	11
Procladius nigriventris	Chironomidae	SS1	top	CH	9
Stempellinella	Chironomidae	SS1	bottom,top	CH,FWH	9
Gymnometriocnemus brumalis	Chironomidae	SS1	top	CH,FWH	8
Cladotanytarsus nigrovittatus	Chironomidae	SS2	bottom	FWH	7
Macropelopia nebulosa	Chironomidae	SS1	middle	CH	7
Chironomus cf. sollicitus	Chironomidae	SS2	bottom	FWH	6
Paratanytarsus bituberculatus	Chironomidae	SS1	bottom	FWH	5
Procladius pectinatus	Chironomidae	SS1	bottom,middle	CH,FWH	4
Rheotanytarsus curtistylus	Chironomidae	SS3	middle	CH	4
Diamesa insignipes	Chironomidae	SS2	top	CH	2
Microtendipes chloris	Chironomidae	SS2	bottom	FWH	2
Tanytarsus debilis	Chironomidae	SS1	bottom	CH	2
Tanytarsus mendax	Chironomidae	SS1	bottom	CH	2
Cricotopus triannulatus	Chironomidae	SS3	top	CH	1
Gymnometriocnemus	Chironomidae	SS3	top	FWH	1
Paraphaenocladius	Chironomidae	SS3	middle	FWH	1
Polypedilum nubeculosum	Chironomidae	SS2	middle	CH	1
Tubifex	other	SS1,SS2,SS3	bottom,middle,top	CH	123706
Mesocyclops leuckarti	other	SS1,SS2,SS3	bottom,middle,top	FWH	44141
Podocopida	other	SS1,SS2,SS3	bottom,middle,top	FWH	36175
Trichoptera	other	SS1,SS2,SS3	bottom,middle,top	CH,FWH	33366
Candona	other	SS1,SS2,SS3	middle,top,bottom	FWH	33264
Caenis luctuosa	other	SS1,SS2,SS3	bottom,middle,top	CH,FWH	23629
Attheyella crassa	other	SS1,SS2,SS3	middle,top	FWH	20812
Candona candida	other	SS1,SS2	bottom,top,middle	FWH	16192
Caenis	other	SS1,SS2,SS3	bottom,middle,top	CH,FWH	12294
Sarcoptiformes	other	SS1,SS2,SS3	bottom,middle,top	CH,FWH	10367
Cytherissa lacustris	other	SS1,SS2,SS3	bottom,middle,top	FWH	5904
Macrothrix	other	SS1,SS2,SS3	bottom,middle,top	FWH	5741
Arthropoda	other	SS1,SS2,SS3	bottom,middle,top	CH,FWH	4475
Nanorchestidae	other	SS1,SS2,SS3	bottom,middle,top	CH,FWH	4044
Erythraeidae	other	SS1,SS2,SS3	middle,bottom,top	CH,FWH	3954
Daphnia	other	SS1,SS2,SS3	bottom,middle,top	CH	2783
Arachnida	other	SS1,SS2,SS3	bottom,middle,top	FWH	2034
Canthocamptus staphylinus	other	SS1,SS2,SS3	top,bottom,middle	FWH	1885
Thermocyclops crassus	other	SS1,SS2,SS3	top	FWH	1528
Nothridae	other	SS1,SS2,SS3	middle,top	FWH	1276
Tectocepheidae	other	SS1,SS2,SS3	bottom,middle,top	FWH	1145
Nanhermanniidae	other	SS1,SS2,SS3	middle,top	FWH	822
Phryganea bipunctata	other	SS1	bottom	FWH	485
Cyclops	other	SS1,SS3	middle,top	FWH	451
Eukaryota	other	SS1,SS2,SS3	bottom,middle,top	FWH	360
Daphnia longispina	other	SS1,SS2,SS3	middle,top	CH,FWH	353
Bosmina	other	SS1,SS2,SS3	middle,top	FWH	264
Tipula	other	SS1	middle	CH	212
Tipula paludosa	other	SS1,SS2,SS3	bottom,middle	CH	191
Phylidorea	other	SS3	middle	CH	180
Phryganeidae	other	SS1	bottom	CH	177
Carabodidae	other	SS1,SS2,SS3	bottom,middle,top	FWH	165
Caenis horaria	other	SS1,SS2,SS3	middle,top,bottom	CH	164
Caenis macrura	other	SS3	bottom,middle	CH	145
Alona sibirica	other	SS1,SS2	middle,top	CH,FWH	142
Anthoathecata	other	SS1,SS2,SS3	bottom,middle,top	FWH	141
Ptychoptera quadrifasciata	other	SS2	bottom	CH	136
Eubosmina	other	SS1,SS2,SS3	top	FWH	104
Daphnia cucullata	other	SS2,SS3	middle,top	FWH	85
Aves	other	SS2	top	CH	81
Dryops ernesti	other	SS3	middle	FWH	68
Simulium	other	SS1,SS2,SS3	bottom,middle,top	FWH	62
Protonemura intricata	other	SS2	bottom	CH	61
Limoniidae	other	SS3	bottom	CH	50
Nemoura cinerea	other	SS3	middle	CH	48
Sialis fuliginosa	other	SS3	middle	CH	43
Brommella	other	SS2	bottom	FWH	41
Ceratopogonidae	other	SS2,SS1,SS3	middle,top	CH,FWH	40
Anopheles	other	SS1,SS3	bottom,middle	CH,FWH	39
Ecdyonurus helveticus	other	SS3	bottom	CH,FWH	34
Branchiopoda	other	SS1,SS2,SS3	bottom	FWH	28
Orthosia	other	SS1	middle	CH	25
Forcipomyia tenuis	other	SS1	bottom	FWH	24
Molanna angustata	other	SS2,SS3	middle,bottom	FWH	24
Nemoura marginata	other	SS2,SS1	top,bottom,middle	CH,FWH	21
Mesophylax impunctatus	other	SS1	top	FWH	20
Smicridea	other	SS1,SS2,SS3	bottom,top,middle	FWH	17
Limnephilus	other	SS3	middle	FWH	16
Tabanus bromius	other	SS2	top	CH	16
Hydroporus	other	SS1	middle	CH	15
Achipteriidae	other	SS1,SS2,SS3	top,middle,bottom	FWH	14
Diptera	other	SS2,SS3	middle	CH	13
Hydra oligactis	other	SS1	middle,top	FWH	13
Attheyella	other	SS2	top	FWH	12
Diplostraca	other	SS1,SS2,SS3	top	FWH	12
Mesocyclops	other	SS1,SS2,SS3	top	FWH	11
Ephemera vulgata	other	SS3	bottom,middle	FWH	9
Myodocopida	other	SS1,SS2,SS3	top	FWH	9
Hydraena riparia	other	SS3	middle	FWH	8
Potamarcha obscura	other	SS1	middle	CH	8
Chaoborus flavicans	other	SS2,SS3	top,middle	FWH	7
Daphnia mendotae	other	SS3	top	FWH	7
Nemoura sinuata	other	SS2	bottom	FWH	7
Cosmocerca	other	SS1	bottom	FWH	6
Euglesa casertana	other	SS2	top	FWH	6
Gomphus vulgatissimus	other	SS3	bottom,middle	FWH	6
Moina	other	SS3	bottom	FWH	6
Plecoptera	other	SS1	bottom	FWH	5
Psychodidae	other	SS3	bottom	FWH	5
Gallus gallus	other	SS1	bottom	CH	4
Speleorchestes	other	SS2	bottom	FWH	4
Trombidiformes	other	SS1,SS2	top,bottom	FWH	4
Daphnia laevis	other	SS3	top	CH	3
Ecdyonurus venosus	other	SS1	bottom	CH	3
Euglesa personata	other	SS2	bottom,top	FWH	3
Euphthiracaridae	other	SS1	bottom	FWH	3
Gammarus pulex	other	SS1	bottom	FWH	3
Hydra circumcincta	other	SS1	top	FWH	3
Hydrophilidae	other	SS2	top	FWH	3
Odontocerum albicorne	other	SS2	middle	CH	3
Bos taurus	other	SS2	bottom	FWH	2
Canthocamptus	other	SS2	top	FWH	2
Crotoniidae	other	SS1,SS3	bottom,top	FWH	2
Ecdyonurus	other	SS3	bottom	FWH	2
Fallceon	other	SS1	top	FWH	2
Gomphus pulchellus	other	SS2	bottom	FWH	2
Lepidoptera	other	SS2	middle	CH	2
Lype	other	SS2	middle	FWH	2
Molanna	other	SS2	middle	FWH	2
Thermocyclops	other	SS1,SS2	top	FWH	2
Baetis rhodani	other	SS2	middle	FWH	1
Cyclopidae	other	SS2	top	FWH	1
Cyclops abyssorum	other	SS2	bottom	FWH	1
Cypridopsis vidua	other	SS1	middle	FWH	1
Cytherissa	other	SS3	top	FWH	1
Dixa dilatata	other	SS3	middle	FWH	1
Dryophytes	other	SS1	top	FWH	1
Ephydatia fluviatilis	other	SS1	middle	FWH	1
Erpobdella	other	SS3	top	CH	1
Haploginglymus	other	SS2	middle	FWH	1
Hydroporus bithynicus	other	SS3	bottom	FWH	1
Ilyocryptidae	other	SS1	top	FWH	1
Insecta	other	SS2	top	FWH	1
Mammalia	other	SS1	top	FWH	1
Pisidium subtruncatum	other	SS1	top	FWH	1
Punctoribates punctum	other	SS1	bottom	FWH	1
Rhyacophila	other	SS3	top	FWH	1
Sus scrofa	other	SS1	middle	FWH	1
Tipula maxima	other	SS1	bottom	FWH	1

## Sheet: Table_S14
Table S14: Field-control sample ESVs and mapped reads
The table shows the matches of the field-control sample-derived ESVs with the curated reference database and NCBI GenBank unsing a BLAST search. The raw reads are available as NCBI SRA under the BioProject accession: PRJNA1062313.
Primer Set	ESV	Ref. Database match	p-identRef [%]	BLAST top hit	p-identBLAST [%]	SS1_Neg	SS2_Neg	SS3_Neg
CH	TATCTTCATTGGGGGATTTGGTAACCACTTAGTCCCATTAATACTTGGTGCCCCTGATATAGCCTTCCCCAGCCTAAATAACCTAAGATTCTGACTAATACCTCCATCATTAATCCTACTAGTATCTTCAGCAGCTGTC	no match	n.a.	Lumbricus rubellus	86	0	1	0
CH	AATCATAATTGGAGGATTCGGTAACTGACTTGTTCCCCTAATAATTGGTGCTCCCGATATAGCATTTCCCCGAATAAATAATATAAGCTTCTGACTCCTCCCTCCCTCATTCCTACTACTCCTCGCATCCTCTATAGTT	no match	n.a.	Bos taurus	100	24	0	0
FWH	GTTATCTGGTATTCAAGCACATTCAGGAGCTTCCGTTGATTTAGCGATTTTTAGTTTACACGTATCAGGTGCTTCATCAATCGCCGGATCAATCAACTTTATTACTACAATTTTAAATATGCGTTCTCGCGGTATGTATTTGTATAAGCTTCCATTATTTTGTTGAGCTGTTTTAGTTACTGCTTTTTTATTACTATTGTCACTA	no match	n.a.	Pseudochattonella farcimen	83.8	0	0	104
FWH	GTTGTCGAGCGATGCCGGGCATCCCGGCCCCTCGGTCGATTTCGCGATCCTGGCGCTTCACATCGCCGGCGCCTCCTCGATCCTCGGCGCCATCAACTTCATCACGACCATATTCAACATGCGCGCACCCGGCATGACGCTGCACAAGATGCCGCTCTTCGTATGGTCGATCCTCGTCACCGTTTTCCTGCTTCTTTTGTCGCTG	no match	n.a.	Rhodopseudomonas palustris	90.5	1	0	0
FWH	ATTATCAGGTATAATTGCACATTCAGGTGGTAGTGTTGATTTAGCTATCTTTAGTTTACATCTTGCAGGTGCTTCTTCAATAGCAGGATCTATAAATTTTATGACTACAATTATAAATATGCGTGTTGAATCTTTAACTTGATATCGTTTACCATTATTTATATGATCATTATTTTTAGCTTCATTTTTATTAGTTTTAACTTTA	no match	n.a.	Chrysoperla mediterranea	76.7	1	0	0
FWH	TTTAAGTAGTATAATAGGGCATCCTACGGCAGCTGTGGATATGGCGATATTCAGCCTGCACTTAGCCGGTATTTCATCTATTTTAGGTGCGATCAACTTTATAGTAACGATATTCAACATGCGCACGCCGGGCATGGGGCTGCTTAAAATGCCACTATTTGTCTGGTCGATGCTTGTGACGGCATTTTTGCTCGTCCTTGCTGTA	no match	n.a.	Fundulus sp.	93.8	1	0	0
FWH	TATTAGAAGCAATATTGCCCATAGCGGCGCATCCGTGGATTTTGCTATTTTTTCTCTACATTTAGCGGGTATTTCTTCTCTATTAGGCGCTGTTAATTTTATCAGAACGTTGGGAAATTTGCGTTCTTTTGGAATATTGTTAGACCGCATACCCATGTTTGCTTGAGCAGTGTTAGTTACAGCAGTGTTGCTATTGTTGTCTTTG	no match	n.a.	Bryocamptus nivalis	83.5	1	0	0
FWH	GCTCAGCACCCATCCGGAGGTTGCCGGCGCGGTGGACGTCGCCATCTTTAGCCTCCATCTCTCCGGGGGAAGCAGCCTTGCCGGCTCGATCAACTTTCTCACCACAATCCTGAAGGTGCGCGGGCCGGGTCTGGAAATGCTGAGAGTTCCCCTGTTTGTGTGGTCCGTGCTCATCACCAACTTTCTGCTACTGCTCTCCCTG	no match	n.a.	no match	n.a.	1	0	0
FWH	GCTCAGCACCCATCCGGAGGTTGCCGGCGCGGTGGACGTCGCCATCTTTAGCCTCCATCTCTCCGGGGGAAGCAGCCTTGCCGGCTCGATCAACTTTCTCACCACAATCCTGAAGATGCGCGGGCCGGGTCTGGAAATGCTGAGAGTTCCCCTGTTTGTGTGGTCCGTGCTCATCACCAACTTTCTGCTCCTGCTCTCCCTG	no match	n.a.	no match	n.a.	1	0	0
FWH	TTTATCAAGTGTTCAAGCACATTCAGGTCCATCCGTAGATTTAGCTATTTTTAGTTTACATTTAACAGGAATTTCTTCGTTATTAGGTGCAATTAATTTTATTTCTACGATTTATAATATGAGAGCTCCTGGTTTAAGTTTTCATAGATTACCTTTATTTGTATGGTCAGTATTAATTACAGCTTTTTTATTATTATTAACTTTA	no match	n.a.	Hyaloperonospora nasturtii-aquatici	100	0	1	0
FWH	GCTATCAGGACCATTAGCCCATTCAGGGGGCTCAGTAGATATGGCAATTTTTAGTCTCCATTGTGCCGGGTTCTCATCAATAGCAGGTGCAATAAACTTTATTACTACAATATCCAACATGAGGGCTCCCGGGCTTTCTTTTGATAAACTACCTTTATTCGTTTGATCAGTCCTAATAACTGCCTTCTTACTTCTATTATCTTTG	Hydra virdissima	100	Hydra virdissima	100	17	3	1
FWH	ATTATCGGGTATTCAAGCACATTCAGGTGGATCAGTAGATTTAGCTATTTTTAGTTTACATTTAGCTGGTATATCTTCATTATTAGGTGCTATTAATTTTATTAGTACAACTTTAAATATGAGAACTAACGGTATGTCATTACATAAATTACCATTATTTGTGTGGGCTATATTCGTTACAGCTATTTTATTATTATTATCTCTA	no match	n.a.	Entoloma rhodopolium	98.5	10	0	0
FWH	CTTGTCATCAGTAGAAGCCCATAGTGGTCCATCAGTGGATTTGGCGATCTTCTCACTGCATTTGGCAGGAGCCTCATCGATTTTGGGGGCAATTAACTTTATTACAACGATCGTGAATATGCGAGCACCGGGAAGAACGATGCACCGATTGCCATTGTTTTGTTGGGCAGTAAGGATTACAGCAGTCTTGTTGTTGTTGTCATTG	no match	n.a.	Amolops torrentis	83.9	0	0	6
FWH	ATTATCTAGTATTATCGCACATTCTGGAGGTTCTGTTGATTTAGCTATTTTTAGTTTACATTTAGCTGGTATTTCATCTTTATTAGGTGCTATTAATTTTATTACTACTGTATTTAATATGAGAGCTAATGATATGAGTATATATCAAATACCTTTATTTTGTTGAGCTGTTTTTATAACTGCTTTTTTATTATTATTATCATTA	no match	n.a.	environmental sample	100	0	0	2
FWH	GCTTTTCACCTCTGGCCAGCCGGGACCGGCGATGGATTTTGCCATCCTCTCGCTGCATATTGCCGGGGCGTCATCCATTCTGGGCGCGATCAACTTCATCACCACCATCTTCAACATGCGCGCGCCGGGCATGACGCTGCATAAAATGCCGCTTTTTGCATGGTCCGTTCTGGTGACAGCGTTTCTGCTGGTTCTCTCCCTG	no match	n.a.	Rhizobiaceae bacterium	87	1	0	0
FWH	ATTATCAAGTATAACAGCTCACTCTGGAGGATCTGTTGATTTAGCAATATTTAGTCTTCATTTATCGGGAGCATCATCTATTCTAGGAGCTATTAATTTTATAACTACAATTACGAATATGAGAACAAAAAATCTTGCTTTCCATAACTTACCATTATTTGTTTGGGCAATTTTTATTACAGCATTTTTGTTATTACTTTCATTA	no match	n.a.	uncultered zooplankton clone	84.2	1	0	0
FWH	GCTTGCAACCTCGGGCCAATCTGGACCATCGGTGGATATGGCGATTTTTGCGCTTCACCTTGCGGGGGCATCCTCCATTCTTGGCGCTGTAAATTTTATCACCACTATTTTTAATATGCGTGCACCGGGCATGACGCTTCATAAAATGCCACTTTTCGTTTGGGGTATGTTGGTTACCGCATTTCTTCTACTTCTTGCCGTG	no match	n.a.	Haliclystus inabai	80	1	0	0
FWH	GTTAAGCAGTGTTCAAGCGCATTCGGGTCCAGCAGTAGATTCAGCTATTTTTAGTTTACATCTGTCTGGGGCGGCTTCGATTTTAGGGGCAATTAATTTTATTACCACAATTTTTAATATGCGTGCTCCAGGTTTGACTATGCATCGATTACCACTTTATGTATGGTCGATTTTAGTAACCTCTTTTCTATTATTATTATCGCTT	no match	n.a.	Chattonella subsalsa	86.8	1	0	0

[truncated: 1 more sheets: Table_S16]
